# Supplementary material for: A Global Perspective of the Genetic Basis for Carbonyl Stress Resistance
Source: G3 (Bethesda). 2011 Aug 1;1(3):219–31. doi: 10.1534/g3.111.000505 (PMC3276133; doi:10.1534/g3.111.000505)
Supplement: Supporting Information [file supp_1.3.219_TableS1.xls]

## Sheet: mg_sig.txt
Table S1
This tables lists the strains that are significantly sensitive to methylglyoxal (false discovery rate < 0.05)
Number	ORF	GENE	Log2 ratio	Rankproduct	Evalue	FDR	Gene Description
1	YML004C	GLO1	-7.984	6.379e-146	0	0	Monomeric glyoxalase I, catalyzes the detoxification of methylglyoxal (a by-product of glycolysis) via condensation with glutathione to produce S-D-lactoylglutathione; expression regulated by methylglyoxal levels and osmotic stress
2	YAL021C	CCR4	-7.058	1.734e-135	0	0	Component of the CCR4-NOT transcriptional complex, which is involved in regulation of gene expression; component of the major cytoplasmic deadenylase, which is involved in mRNA poly(A) tail shortening
3	YMR067C	YMR067C	-6.546	6.375e-128	0	0	UBX (ubiquitin regulatory X) domain-containing protein that interacts with Cdc48p
4	YAL024C	LTE1	-5.923	4.46e-121	0	0	Protein similar to GDP/GTP exchange factors but without detectable GEF activity; required for asymmetric localization of Bfa1p at daughter-directed spindle pole bodies and for mitotic exit at low temperatures
5	YHR025W	THR1	-5.858	1.946e-119	0	0	Homoserine kinase, conserved protein required for threonine biosynthesis; expression is regulated by the GCN4-mediated general amino acid control pathway
6	YDL041W	YDL041W	-5.12	9.62e-110	0	0	Dubious open reading frame unlikely to encode a protein, based on available experimental and comparative sequence data; overlaps the verified gene SIR2/YDL042C
7	YNR052C	POP2	-5.048	9.543e-108	0	0	RNase of the DEDD superfamily, subunit of the Ccr4-Not complex that mediates 3' to 5' mRNA deadenylation
8	YCR009C	RVS161	-4.905	3.058e-105	0	0	Amphiphysin-like lipid raft protein; interacts with Rvs167p and regulates polarization of the actin cytoskeleton, endocytosis, cell polarity, cell fusion and viability following starvation or osmotic stress
9	YJL124C	LSM1	-4.899	2.901e-105	0	0	Lsm (Like Sm) protein; forms heteroheptameric complex (with Lsm2p, Lsm3p, Lsm4p, Lsm5p, Lsm6p, and Lsm7p) involved in degradation of cytoplasmic mRNAs
10	YLR027C	AAT2	-4.889	1.646e-104	0	0	Cytosolic aspartate aminotransferase, involved in nitrogen metabolism; localizes to peroxisomes in oleate-grown cells
11	YCR044C	PER1	-4.836	2.166e-104	0	0	Protein of the endoplasmic reticulum, required for GPI-phospholipase A2 activity that remodels the GPI anchor as a prerequisite for association of GPI-anchored proteins with lipid rafts; functionally complemented by human ortholog PERLD1
12	YPL161C	BEM4	-4.797	1.044e-103	0	0	Protein involved in establishment of cell polarity and bud emergence; interacts with the Rho1p small GTP-binding protein and with the Rho-type GTPase Cdc42p; involved in maintenance of proper telomere length
13	YML007W	YAP1	-4.754	6.066e-103	0	0	Basic leucine zipper (bZIP) transcription factor required for oxidative stress tolerance; activated by H2O2 through the multistep formation of disulfide bonds and transit from the cytoplasm to the nucleus; mediates resistance to cadmium
14	YFR036W	CDC26	-4.652	8.22e-101	0	0	Subunit of the Anaphase-Promoting Complex/Cyclosome (APC/C), which is a ubiquitin-protein ligase required for degradation of anaphase inhibitors, including mitotic cyclins, during the metaphase/anaphase transition
15	YCR077C	PAT1	-4.572	3.173e-99	0	0	Topoisomerase II-associated deadenylation-dependent mRNA-decapping factor; also required for faithful chromosome transmission, maintenance of rDNA locus stability, and protection of mRNA 3'-UTRs from trimming; functionally linked to Pab1p
16	YGR092W	DBF2	-4.49	8.713e-98	0	0	Ser/Thr kinase involved in transcription and stress response; functions as part of a network of genes in exit from mitosis; localization is cell cycle regulated; activated by Cdc15p during the exit from mitosis
17	YDL168W	SFA1	-4.387	6.403e-96	0	0	Bifunctional enzyme containing both alcohol dehydrogenase and glutathione-dependent formaldehyde dehydrogenase activities, functions in formaldehyde detoxification and formation of long chain and complex alcohols, regulated by Hog1p-Sko1p
18	YDL160C	DHH1	-4.363	6.91e-96	0	0	Cytoplasmic DExD/H-box helicase, stimulates mRNA decapping, coordinates distinct steps in mRNA function and decay, interacts with both the decapping and deadenylase complexes, may have a role in mRNA export and translation
19	YLR370C	ARC18	-4.359	1.488e-95	0	0	Subunit of the ARP2/3 complex, which is required for the motility and integrity of cortical actin patches
20	YDL040C	NAT1	-4.244	2.971e-94	0	0	Subunit of the N-terminal acetyltransferase NatA (Nat1p, Ard1p, Nat5p); N-terminally acetylates many proteins, which influences multiple processes such as the cell cycle, heat-shock resistance, mating, sporulation, and telomeric silencing
21	YGR167W	CLC1	-4.237	4.035e-94	0	0	Clathrin light chain, subunit of the major coat protein involved in intracellular protein transport and endocytosis; thought to regulate clathrin function; two Clathrin heavy chains (CHC1) form the clathrin triskelion structural component
22	YDR049W	YDR049W	-4.166	4.93e-92	0	0	Component of a Cdc48p-complex involved in protein quality control; exhibits cytosolic and ER-membrane localization, with Cdc48p, during normal growth, and contributes to ER-associated degradation (ERAD) of specific substrates at a step after their ubiquitination; forms a mitochondrially-associated complex with Cdc48p and Npl4p under oxidative stress that is required for ubiquitin-mediated mitocho…
23	YLR032W	RAD5	-4.163	3.355e-92	0	0	DNA helicase proposed to promote replication fork regression during postreplication repair by template switching; RING finger containing ubiquitin ligase; stimulates the synthesis of free and PCNA-bound polyubiquitin chains by Ubc13p-Mms2p
24	YLR423C	APG17	-4.106	4.589e-92	0	0	Scaffold protein responsible for phagophore assembly site organization; regulatory subunit of an autophagy-specific complex that includes Atg1p and Atg13p; stimulates Atg1p kinase activity
25	YEL036C	ANP1	-4.065	7.878e-91	0	0	Subunit of the alpha-1,6 mannosyltransferase complex; type II membrane protein; has a role in retention of glycosyltransferases in the Golgi; involved in osmotic sensitivity and resistance to aminonitrophenyl propanediol
26	YOR076C	SKI7	-3.996	2.223e-89	0	0	Coupling protein that mediates interactions between the Ski complex and the cytoplasmic exosome during 3'-5' RNA degradation; eRF3-like domain targets nonstop mRNA for degradation; null mutants have superkiller phenotype
27	YKL126W	YPK1	-3.977	4.712e-89	0	0	Serine/threonine protein kinase that phosphorylates and downregulates flippase activator Fpk1p; mutations affect receptor-mediated endocytosis and sphingolipid-mediated and cell integrity signaling pathways; homolog of mammalian kinase SGK
28	YNL059C	ARP5	-3.973	7.794e-90	0	0	Nuclear actin-related protein involved in chromatin remodeling, component of chromatin-remodeling enzyme complexes
29	YCR066W	RAD18	-3.853	3.376e-87	0	0	E3 ubiqutin ligase, forms heterodimer with Rad6p to monoubiquitinate PCNA-K164; heterodimer binds single-stranded DNA and has single-stranded DNA dependent ATPase activity; required for postreplication repair
30	YPR189W	SKI3	-3.767	1.462e-85	0	0	Ski complex component and TPR protein, mediates 3'-5' RNA degradation by the cytoplasmic exosome; null mutants have superkiller phenotype of increased viral dsRNAs and are synthetic lethal with mutations in 5'-3' mRNA decay
31	YDR176W	NGG1	-3.708	1.721e-85	0	0	Transcriptional regulator involved in glucose repression of Gal4p-regulated genes; component of transcriptional adaptor and histone acetyltransferase complexes, the ADA complex, the SAGA complex, and the SLIK complex
32	YGR271W	SLH1	-3.706	1.295e-84	0	0	Putative RNA helicase related to Ski2p, involved in translation inhibition of non-poly(A) mRNAs; required for repressing propagation of dsRNA viruses
33	YDR385W	EFT2	-3.701	8.72e-85	0	0	Elongation factor 2 (EF-2), also encoded by EFT1; catalyzes ribosomal translocation during protein synthesis; contains diphthamide, the unique posttranslationally modified histidine residue specifically ADP-ribosylated by diphtheria toxin
34	YJR018W	YJR018W	-3.64	5.958e-84	0	0	Dubious open reading frame unlikely to encode a functional protein, based on available experimental and comparative sequence data
35	YDR388W	RVS167	-3.614	8.341e-84	0	0	Actin-associated protein, interacts with Rvs161p to regulate actin cytoskeleton, endocytosis, and viability following starvation or osmotic stress; homolog of mammalian amphiphysin
36	YCR034W	FEN1	-3.499	3.9e-82	0	0	Fatty acid elongase, involved in sphingolipid biosynthesis; acts on fatty acids of up to 24 carbons in length; mutations have regulatory effects on 1,3-beta-glucan synthase, vacuolar ATPase, and the secretory pathway
37	YJR104C	SOD1	-3.476	5.02e-82	0	0	Cytosolic copper-zinc superoxide dismutase; some mutations are analogous to those that cause ALS (amyotrophic lateral sclerosis) in humans
38	YGL213C	SKI8	-3.457	6.715e-81	0	0	Ski complex component and WD-repeat protein, mediates 3'-5' RNA degradation by the cytoplasmic exosome; also required for meiotic double-strand break recombination; null mutants have superkiller phenotype
39	YLR268W	SEC22	-3.454	1.422e-80	0	0	R-SNARE protein; assembles into SNARE complex with Bet1p, Bos1p and Sed5p; cycles between the ER and Golgi complex; involved in anterograde and retrograde transport between the ER and Golgi; synaptobrevin homolog
40	YGL012W	ERG4	-3.407	4.796e-80	0	0	C-24(28) sterol reductase, catalyzes the final step in ergosterol biosynthesis; mutants are viable, but lack ergosterol
41	YLR337C	VRP1	-3.388	4.153e-80	0	0	Proline-rich actin-associated protein involved in cytoskeletal organization and cytokinesis; related to mammalian Wiskott-Aldrich syndrome protein (WASP)-interacting protein (WIP)
42	YDR260C	SWM1	-3.37	1.805e-79	0	0	Subunit of the anaphase-promoting complex, which is an E3 ubiquitin ligase that regulates the metaphase-anaphase transition and exit from mitosis; required for activation of the daughter-specific gene expression and spore wall maturation
43	YKR082W	NUP133	-3.324	2.964e-79	0	0	Subunit of the Nup84p subcomplex of the nuclear pore complex (NPC), localizes to both sides of the NPC, required to establish a normal nucleocytoplasmic concentration gradient of the GTPase Gsp1p
44	YLR398C	SKI2	-3.288	3.723e-78	0	0	Ski complex component and putative RNA helicase, mediates 3'-5' RNA degradation by the cytoplasmic exosome; null mutants have superkiller phenotype of increased viral dsRNAs and are synthetic lethal with mutations in 5'-3' mRNA decay
45	YBR081C	SPT7	-3.285	2.543e-78	0	0	Subunit of the SAGA transcriptional regulatory complex, involved in proper assembly of the complex; also present as a C-terminally truncated form in the SLIK/SALSA transcriptional regulatory complex
46	YDR048C	YDR048C	-3.28	1.391e-78	0	0	Dubious ORF unlikely to encode a functional protein, based on available experimental and comparative sequence data
47	YGL214W	YGL214W	-3.275	3.091e-78	0	0	Dubious open reading frame unlikely to encode a protein, based on available experimental and comparative sequence data; deletion mutation phenotype is likely due to the overlapping verified ORF SKI8/YGL213C
48	YGL058W	RAD6	-3.265	3.796e-78	0	0	Ubiquitin-conjugating enzyme (E2), involved in postreplication repair (as a heterodimer with Rad18p), DSBR and checkpoint control (as a heterodimer with Bre1p), ubiquitin-mediated N-end rule protein degradation (as a heterodimer with Ubr1p
49	YDL006W	PTC1	-3.256	1.166e-77	0	0	Type 2C protein phosphatase (PP2C); dephosphorylates Hog1p, inactivating osmosensing MAPK cascade; involved in Fus3p activation during pheromone response; deletion affects precursor tRNA splicing, mitochondrial inheritance, and sporulation
50	YDR195W	REF2	-3.25	1.153e-77	0	0	RNA-binding protein involved in the cleavage step of mRNA 3'-end formation prior to polyadenylation, and in snoRNA maturation; part of holo-CPF subcomplex APT, which associates with 3'-ends of snoRNA- and mRNA-encoding genes
51	YNL298W	CLA4	-3.232	2.012e-77	0	0	Cdc42p-activated signal transducing kinase of the PAK (p21-activated kinase) family, along with Ste20p and Skm1p; involved in septin ring assembly, vacuole inheritance, cytokinesis, sterol uptake regulation; phosphorylates Cdc3p and Cdc10p
52	YIL053W	RHR2	-3.186	1.193e-77	0	0	Constitutively expressed isoform of DL-glycerol-3-phosphatase; involved in glycerol biosynthesis, induced in response to both anaerobic and, along with the Hor2p/Gpp2p isoform, osmotic stress
53	YJL128C	PBS2	-3.168	6.043e-77	0	0	MAP kinase kinase that plays a pivotal role in the osmosensing signal-transduction pathway, activated under severe osmotic stress; plays a role in regulating Ty1 transposition
54	YML095C-A	YML095C-A	-3.162	3.094e-76	0	0
55	YEL044W	IES6	-3.148	1.197e-76	0	0	Protein that associates with the INO80 chromatin remodeling complex under low-salt conditions; human ortholog INO80C is a member of the human INO80 complex; implicated in DNA repair based on genetic interactions with RAD52 epistasis genes
56	YDR069C	DOA4	-3.136	2.176e-76	0	0	Ubiquitin isopeptidase, required for recycling ubiquitin from proteasome-bound ubiquitinated intermediates, acts at the late endosome/prevacuolar compartment to recover ubiquitin from ubiquitinated membrane proteins en route to the vacuole
57	YDR264C	AKR1	-3.101	1.513e-75	0	0	Palmitoyl transferase involved in protein palmitoylation; acts as a negative regulator of pheromone response pathway; required for endocytosis of pheromone receptors; involved in cell shape control; contains ankyrin repeats
58	YPL254W	HFI1	-3.083	2.634e-75	0	0	Adaptor protein required for structural integrity of the SAGA complex, a histone acetyltransferase-coactivator complex that is involved in global regulation of gene expression through acetylation and transcription functions
59	YIL065C	FIS1	-3.043	9.657e-75	0	0	Protein involved in mitochondrial membrane fission and peroxisome abundance; required for localization of Dnm1p and Mdv1p during mitochondrial division; mediates ethanol-induced apoptosis and ethanol-induced mitochondrial fragmentation
60	YDR432W	NPL3	-3.032	1.279e-74	0	0	RNA-binding protein that promotes elongation, regulates termination, and carries poly(A) mRNA from nucleus to cytoplasm; required for pre-mRNA splicing; dissociation from mRNAs promoted by Mtr10p; phosphorylated by Sky1p in the cytoplasm
61	YIL077C	YIL077C	-3.031	1.574e-74	0	0	Putative protein of unknown function; the authentic, non-tagged protein is detected in highly purified mitochondria in high-throughput studies; deletion confers sensitivity to 4-(N-(S-glutathionylacetyl)amino) phenylarsenoxide (GSAO)
62	YDR448W	ADA2	-3.027	1.458e-74	0	0	Transcription coactivator, component of the ADA and SAGA transcriptional adaptor/HAT (histone acetyltransferase) complexes
63	YLR396C	VPS33	-2.994	7.47e-74	0	0	ATP-binding protein that is a subunit of the HOPS complex and of the CORVET tethering complex; essential for protein sorting, vesicle docking and fusion at the vacuole
64	YGR252W	GCN5	-2.993	5.061e-74	0	0	Histone acetyltransferase, acetylates N-terminal lysines on histones H2B and H3; catalytic subunit of the ADA and SAGA histone acetyltransferase complexes; founding member of the Gcn5p-related N-acetyltransferase superfamily
65	YDR266C	YDR266C	-2.98	7.898e-74	0	0	Protein of unknown function that may interact with ribosomes, based on co-purification experiments;green fluorescent protein (GFP)-fusion protein localizes to the cytoplasm; contains a RING finger domain
66	YBR290W	BSD2	-2.943	3.054e-73	0	0	Heavy metal ion homeostasis protein, facilitates trafficking of Smf1p and Smf2p metal transporters to the vacuole where they are degraded, controls metal ion transport, prevents metal hyperaccumulation, functions in copper detoxification
67	YIL098C	FMC1	-2.931	1.956e-73	0	0	Mitochondrial matrix protein, required for assembly or stability at high temperature of the F1 sector of mitochondrial F1F0 ATP synthase; null mutant temperature sensitive growth on glycerol is suppressed by multicopy expression of Odc1p
68	YIR009W	MSL1	-2.894	2.033e-72	0	0	U2B component of U2 snRNP, involved in splicing, binds the U2 snRNA stem-loop IV in vitro but requires association of Lea1p for in vivo binding; does not contain the conserved C-terminal RNA binding domain found in other family members
69	YNL139C	RLR1	-2.877	3.005e-73	0	0	Subunit of the THO complex, which is required for efficient transcription elongation and involved in transcriptional elongation-associated recombination; required for LacZ RNA expression from certain plasmids
70	YPL213W	LEA1	-2.791	4.943e-71	0	0	Component of U2 snRNP; disruption causes reduced U2 snRNP levels; physically interacts with Msl1p; putative homolog of human U2A' snRNP protein
71	YLR240W	VPS34	-2.786	5.031e-71	0	0	Phosphatidylinositol 3-kinase responsible for the synthesis of phosphatidylinositol 3-phosphate; forms membrane-associated signal transduction complex with Vps15p to regulate protein sorting; activated by the GTP-bound form of Gpa1p
72	YHR059W	FYV4	-2.78	1.033e-70	0.005	6.8e-05	Protein of unknown function, required for survival upon exposure to K1 killer toxin
73	YMR031W-A	YMR031W-A	-2.769	7.592e-72	0	0	Dubious open reading frame unlikely to encode a protein, based on available experimental and comparative sequence data; null mutant displays shortened telomeres; partially overlaps the uncharacterized ORF YMR031C
74	YJL140W	RPB4	-2.761	6.673e-71	0	0	RNA polymerase II subunit B32; forms two subunit dissociable complex with Rpb7p; involved in recruitment of 3'-end processing factors to transcribing RNA polymerase II complex and in export of mRNA to cytoplasm under stress conditions
75	YJL183W	MNN11	-2.758	1.388e-70	0.01	0.000133	Subunit of a Golgi mannosyltransferase complex that also contains Anp1p, Mnn9p, Mnn10p, and Hoc1p, and mediates elongation of the polysaccharide mannan backbone; has homology to Mnn10p
76	YFR019W	FAB1	-2.744	1.591e-70	0.01	0.000132	1-phosphatidylinositol-3-phosphate 5-kinase; vacuolar membrane kinase that generates phosphatidylinositol (3,5)P2, which is involved in vacuolar sorting and homeostasis
77	YNL064C	YDJ1	-2.743	4.231e-70	0.015	0.000192	Type I HSP40 co-chaperone involved in regulation of the HSP90 and HSP70 functions; involved in protein translocation across membranes; member of the DnaJ family
78	YGL066W	SGF73	-2.722	1.949e-70	0.01	0.00013	SAGA complex subunit with a role in anchoring the deubiquitination module into SAGA and SLIK complexes; involved in preinitiation complex assembly at promoters; human ortholog ataxin-7 is associated with spinocerebellar ataxia diseases
79	YDR392W	SPT3	-2.679	2.408e-69	0.015	0.000185	Subunit of the SAGA and SAGA-like transcriptional regulatory complexes, interacts with Spt15p to activate transcription of some RNA polymerase II-dependent genes, also functions to inhibit transcription at some promoters
80	YPL265W	DIP5	-2.671	1.921e-69	0.015	0.000188	Dicarboxylic amino acid permease, mediates high-affinity and high-capacity transport of L-glutamate and L-aspartate; also a transporter for Gln, Asn, Ser, Ala, and Gly
81	YOR035C	SHE4	-2.655	9.714e-69	0.025	0.000298	Protein containing a UCS (UNC-45/CRO1/SHE4) domain, binds to myosin motor domains to regulate myosin function; involved in endocytosis, polarization of the actin cytoskeleton, and asymmetric mRNA localization
82	YBL079W	NUP170	-2.655	7.62e-70	0.015	0.00019	Subunit of the nuclear pore complex (NPC), required for NPC localization of specific nucleoporins; involved in nuclear envelope permeability and chromosome segregation; has similar to Nup157p; essential role, with Nup157p, in NPC assembly
83	YHR013C	ARD1	-2.649	8.618e-69	0.025	0.000301	Subunit of N-terminal acetyltransferase NatA (Nat1p, Ard1p, Nat5p); acetylates many proteins and thus affects telomeric silencing, cell cycle, heat-shock resistance, mating, and sporulation; human Ard1p levels are elevated in cancer cells
84	YLR087C	CSF1	-2.644	6.421e-69	0.02	0.000244	Protein required for fermentation at low temperature; the authentic, non-tagged protein is detected in highly purified mitochondria in high-throughput studies
85	YMR242C	RPL20A	-2.594	9.067e-67	0.08	0.000833	Protein component of the large (60S) ribosomal subunit, nearly identical to Rpl20Bp and has similarity to rat L18a ribosomal protein
86	YML032C	RAD52	-2.588	3.762e-67	0.07	0.000761	Protein that stimulates strand exchange by facilitating Rad51p binding to single-stranded DNA; anneals complementary single-stranded DNA; involved in the repair of double-strand breaks in DNA during vegetative growth and meiosis
87	YDR129C	SAC6	-2.58	6.869e-68	0.045	0.000523	Fimbrin, actin-bundling protein; cooperates with Scp1p (calponin/transgelin) in the organization and maintenance of the actin cytoskeleton
88	YNL054W	VAC7	-2.574	1.441e-67	0.065	0.000722	Integral vacuolar membrane protein involved in vacuole inheritance and morphology; activates Fab1p kinase activity under basal conditions and also after hyperosmotic shock
89	YMR224C	MRE11	-2.569	1.272e-67	0.06	0.000674	Subunit of a complex with Rad50p and Xrs2p (MRX complex) that functions in repair of DNA double-strand breaks and in telomere stability, exhibits nuclease activity that appears to be required for MRX function; widely conserved
90	YJR139C	HOM6	-2.569	8.266e-68	0.05	0.000575	Homoserine dehydrogenase (L-homoserine:NADP oxidoreductase), dimeric enzyme that catalyzes the third step in the common pathway for methionine and threonine biosynthesis; enzyme has nucleotide-binding, dimerization and catalytic regions
91	YDR207C	UME6	-2.552	1.951e-67	0.07	0.000769	Key transcriptional regulator of early meiotic genes, binds URS1 upstream regulatory sequence, couples metabolic responses to nutritional cues with initiation and progression of meiosis, forms complex with Ime1p, and also with Sin3p-Rpd3p
92	YDR386W	MUS81	-2.551	5.6e-68	0.04	0.000471	Subunit of the structure-specific Mms4p-Mus81p endonuclease that cleaves branched DNA; involved in DNA repair, replication fork stability, and joint molecule formation/resolution during meiotic recombination; helix-hairpin-helix protein
93	YLR204W	QRI5	-2.519	4.625e-67	0.07	0.000745	Mitochondrial inner membrane protein, required for accumulation of spliced COX1 mRNA; may have an additional role in translation of COX1 mRNA
94	YLR079W	SIC1	-2.519	1.248e-67	0.06	0.000682	Inhibitor of Cdc28-Clb kinase complexes that controls G1/S phase transition, preventing premature S phase and ensuring genomic integrity; phosphorylation targets Sic1p for SCF(CDC4)-dependent turnover; functional homolog of mammalian Kip1
95	YNL147W	LSM7	-2.508	5.796e-67	0.07	0.000737	Lsm (Like Sm) protein; part of heteroheptameric complexes (Lsm2p-7p and either Lsm1p or 8p): cytoplasmic Lsm1p complex involved in mRNA decay; nuclear Lsm8p complex part of U6 snRNP and possibly involved in processing tRNA, snoRNA, and rRNA
96	YDR245W	MNN10	-2.501	3.86e-67	0.07	0.000753	Subunit of a Golgi mannosyltransferase complex also containing Anp1p, Mnn9p, Mnn11p, and Hoc1p that mediates elongation of the polysaccharide mannan backbone; membrane protein of the mannosyltransferase family
97	YNL250W	RAD50	-2.496	1.889e-66	0.08	0.0008	Subunit of MRX complex, with Mre11p and Xrs2p, involved in processing double-strand DNA breaks in vegetative cells, initiation of meiotic DSBs, telomere maintenance, and nonhomologous end joining
98	YNL271C	BNI1	-2.493	1.818e-66	0.08	0.000816	Formin, nucleates the formation of linear actin filaments, involved in cell processes such as budding and mitotic spindle orientation which require the formation of polarized actin cables, functionally redundant with BNR1
99	YMR190C	SGS1	-2.489	2.92e-66	0.085	0.000842	Nucleolar DNA helicase of the RecQ family involved in genome integrity maintenance; regulates chromosome synapsis and meiotic joint molecule/crossover formation; similar to human BLM and WRN proteins implicated in Bloom and Werner syndromes
100	YOR322C	YOR322C	-2.482	1.124e-66	0.08	0.000825	Protein involved in regulating the endocytosis of plasma membrane proteins by recruiting the ubiquitin ligase Rsp5p to its target; localization changes in response to nutrient levels; null mutant has reduced affinity for alcian blue dye
101	YNR023W	SNF12	-2.471	1.895e-65	0.105	0.000972	73 kDa subunit of the SWI/SNF chromatin remodeling complex involved in transcriptional regulation; homolog of Rsc6p subunit of the RSC chromatin remodeling complex; deletion mutants are temperature-sensitive
102	YDR138W	HPR1	-2.463	5.639e-66	0.09	0.000874	Subunit of THO/TREX complexes that couple transcription elongation with mitotic recombination and with mRNA metabolism and export, subunit of an RNA Pol II complex; regulates lifespan; involved in telomere maintenance; similar to Top1p
103	YCR081W	SRB8	-2.455	4.235e-66	0.085	0.000833	Subunit of the RNA polymerase II mediator complex; associates with core polymerase subunits to form the RNA polymerase II holoenzyme; essential for transcriptional regulation; involved in glucose repression
104	YIL041W	GVP36	-2.454	1.872e-66	0.08	0.000808	BAR domain-containing protein that localizes to both early and late Golgi vesicles; required for adaptation to varying nutrient concentrations, fluid-phase endocytosis, polarization of the actin cytoskeleton, and vacuole biogenesis
105	YLR056W	ERG3	-2.427	1.032e-65	0.1	0.000952	C-5 sterol desaturase, catalyzes the introduction of a C-5(6) double bond into episterol, a precursor in ergosterol biosynthesis; mutants are viable, but cannot grow on non-fermentable carbon sources
106	YNL138W	SRV2	-2.421	9.506e-66	0.1	0.000962	CAP (cyclase-associated protein) subunit of adenylyl cyclase complex; N-terminus binds adenylyl cyclase and facilitates activation by RAS; C-terminus binds ADP-actin monomers, facilitating regulation of actin dynamics and cell morphogenesis
107	YBR078W	ECM33	-2.42	1.204e-65	0.105	0.000991	GPI-anchored protein of unknown function, has a possible role in apical bud growth; GPI-anchoring on the plasma membrane crucial to function; phosphorylated in mitochondria; similar to Sps2p and Pst1p
108	YGR104C	SRB5	-2.417	1.68e-65	0.105	0.000981	Subunit of the RNA polymerase II mediator complex; associates with core polymerase subunits to form the RNA polymerase II holoenzyme; essential for transcriptional regulation; involved in telomere maintenance
109	YLR322W	VPS65	-2.387	1.142e-63	0.215	0.001838	Dubious open reading frame, unlikely to encode a protein; not conserved in closely related Saccharomyces species; 75% of ORF overlaps the verified gene SFH1; deletion causes a vacuolar protein sorting defect and blocks anaerobic growth
110	YBR098W	MMS4	-2.387	5.694e-65	0.11	0.001009	Subunit of the structure-specific Mms4p-Mus81p endonuclease that cleaves branched DNA; involved in recombination, DNA repair, and joint molecule formation/resolution during meiotic recombination
111	YML013W	SEL1	-2.384	1.259e-64	0.145	0.001306	Protein involved in ER-associated protein degradation; proposed to coordinate the assembly of proteins involved in ERAD; contains a UBX (ubiquitin regulatory X) domain and a ubiquitin-associated (UBA) domain
112	YGR229C	SMI1	-2.352	1.952e-64	0.16	0.001429	Protein involved in the regulation of cell wall synthesis; proposed to be involved in coordinating cell cycle progression with cell wall integrity
113	YLR148W	PEP3	-2.318	4.232e-64	0.19	0.001681	Component of CORVET tethering complex; vacuolar peripheral membrane protein that promotes vesicular docking/fusion reactions in conjunction with SNARE proteins, required for vacuolar biogenesis
114	YMR201C	RAD14	-2.309	7.076e-65	0.115	0.001045	Protein that recognizes and binds damaged DNA during nucleotide excision repair; subunit of Nucleotide Excision Repair Factor 1 (NEF1); contains zinc finger motif; homolog of human XPA protein
115	YPR072W	NOT5	-2.296	5.101e-64	0.195	0.001696	Subunit of the CCR4-NOT complex, which is a global transcriptional regulator with roles in transcription initiation and elongation and in mRNA degradation
116	YIL029C	YIL029C	-2.291	4.805e-64	0.195	0.001711	Putative protein of unknown function; deletion confers sensitivity to 4-(N-(S-glutathionylacetyl)amino) phenylarsenoxide (GSAO)
117	YER095W	RAD51	-2.284	1.138e-63	0.215	0.001853	Strand exchange protein, forms a helical filament with DNA that searches for homology; involved in the recombinational repair of double-strand breaks in DNA during vegetative growth and meiosis; homolog of Dmc1p and bacterial RecA protein
118	YML073C	RPL6A	-2.267	1.302e-63	0.235	0.001992	N-terminally acetylated protein component of the large (60S) ribosomal subunit, has similarity to Rpl6Bp and to rat L6 ribosomal protein; binds to 5.8S rRNA
119	YCR027C	RHB1	-2.25	6.048e-63	0.265	0.002172	Putative Rheb-related GTPase involved in regulating canavanine resistance and arginine uptake; member of the Ras superfamily of G-proteins
120	YLR113W	HOG1	-2.239	1.6e-63	0.24	0.002017	Mitogen-activated protein kinase involved in osmoregulation via three independent osmosensors; mediates the recruitment and activation of RNA Pol II at Hot1p-dependent promoters; localization regulated by Ptp2p and Ptp3p
121	YOR043W	WHI2	-2.228	1.939e-63	0.24	0.002	Protein required, with binding partner Psr1p, for full activation of the general stress response, possibly through Msn2p dephosphorylation; regulates growth during the diauxic shift; negative regulator of G1 cyclin expression
122	YCR087W	YCR087W	-2.224	1.395e-62	0.28	0.002222	Dubious open reading frame unlikely to encode a protein, based on available experimental and comparative sequence data; partially overlaps uncharacterized gene YCR087C-A; YCR087W is not an essential gene
123	YLR358C	YLR358C	-2.209	4.005e-62	0.315	0.002442	Dubious open reading frame unlikely to encode a protein, based on available experimental and comparative sequence data; partially overlaps the verified ORF RSC2/YLR357W
124	YML016C	PPZ1	-2.204	7.98e-63	0.27	0.002195	Serine/threonine protein phosphatase Z, isoform of Ppz2p; involved in regulation of potassium transport, which affects osmotic stability, cell cycle progression, and halotolerance
125	YDL020C	RPN4	-2.187	1.016e-62	0.275	0.002218	Transcription factor that stimulates expression of proteasome genes; Rpn4p levels are in turn regulated by the 26S proteasome in a negative feedback control mechanism; RPN4 is transcriptionally regulated by various stress responses
126	YIL052C	RPL34B	-2.187	1.284e-62	0.275	0.0022	Protein component of the large (60S) ribosomal subunit, nearly identical to Rpl34Ap and has similarity to rat L34 ribosomal protein
127	YNL084C	END3	-2.186	4.266e-63	0.255	0.002107	EH domain-containing protein involved in endocytosis, actin cytoskeletal organization and cell wall morphogenesis; forms a complex with Sla1p and Pan1p
128	YJR090C	GRR1	-2.171	6.001e-62	0.345	0.002634	F-box protein component of the SCF ubiquitin-ligase complex; involved in carbon catabolite repression, glucose-dependent divalent cation transport, high-affinity glucose transport, morphogenesis, and sulfite detoxification
129	YGL163C	RAD54	-2.161	3.841e-62	0.31	0.002422	DNA-dependent ATPase, stimulates strand exchange by modifying the topology of double-stranded DNA; involved in the recombinational repair of double-strand breaks in DNA during vegetative growth and meiosis; member of the SWI/SNF family
130	YDR162C	NBP2	-2.135	1.258e-61	0.405	0.003068	Protein involved in the HOG (high osmolarity glycerol) pathway, negatively regulates Hog1p by recruitment of phosphatase Ptc1p the Pbs2p-Hog1p complex, found in the nucleus and cytoplasm, contains an SH3 domain that binds Pbs2p
131	YFL025C	BST1	-2.134	2.813e-62	0.3	0.002362	GPI inositol deacylase of the ER that negatively regulates COPII vesicle formation, prevents production of vesicles with defective subunits, required for proper discrimination between resident ER proteins and Golgi-bound cargo molecules
132	YOR290C	SNF2	-2.133	3.522e-60	0.65	0.004643	Catalytic subunit of the SWI/SNF chromatin remodeling complex involved in transcriptional regulation; contains DNA-stimulated ATPase activity; functions interdependently in transcriptional activation with Snf5p and Snf6p
133	YJL176C	SWI3	-2.129	4.308e-62	0.32	0.002462	Subunit of the SWI/SNF chromatin remodeling complex, which regulates transcription by remodeling chromosomes; required for transcription of many genes, including ADH1, ADH2, GAL1, HO, INO1 and SUC2
134	YAR002W	NUP60	-2.106	3.522e-61	0.455	0.003396	Subunit of the nuclear pore complex (NPC), functions to anchor Nup2p to the NPC in a process controlled by the nucleoplasmic concentration of Gsp1p-GTP; involved in nuclear export and cytoplasmic localization of specific mRNAs such as ASH1
135	YLR417W	VPS36	-2.078	1.405e-61	0.405	0.003045	Component of the ESCRT-II complex; contains the GLUE (GRAM Like Ubiquitin binding in EAP45) domain which is involved in interactions with ESCRT-I and ubiquitin-dependent sorting of proteins into the endosome
136	YMR202W	ERG2	-2.073	3.928e-61	0.46	0.003407	C-8 sterol isomerase, catalyzes the isomerization of the delta-8 double bond to the delta-7 position at an intermediate step in ergosterol biosynthesis
137	YPL241C	CIN2	-2.072	1.385e-59	0.815	0.005739	GTPase-activating protein (GAP) for Cin4p; tubulin folding factor C involved in beta-tubulin (Tub2p) folding; mutants display increased chromosome loss and benomyl sensitivity; deletion complemented by human GAP, retinitis pigmentosa 2
138	YCR061W	YCR061W	-2.064	8.904e-61	0.54	0.003971	Protein of unknown function; green fluorescent protein (GFP)-fusion protein localizes to the cytoplasm in a punctate pattern; induced by treatment with 8-methoxypsoralen and UVA irradiation
139	YBR298C	MAL31	-2.047	2.078e-60	0.61	0.00442	Maltose permease, high-affinity maltose transporter (alpha-glucoside transporter); encoded in the MAL3 complex locus; member of the 12 transmembrane domain superfamily of sugar transporters; functional in genomic reference strain S288C
140	YER162C	RAD4	-2.042	2.334e-60	0.615	0.004424	Protein that recognizes and binds damaged DNA (with Rad23p) during nucleotide excision repair; subunit of Nuclear Excision Repair Factor 2 (NEF2); also involved, with Rad23p, in turnover of ubiquitylated proteins
141	YOR036W	PEP12	-2.035	2.069e-60	0.61	0.004453	Target membrane receptor (t-SNARE) for vesicular intermediates traveling between the Golgi apparatus and the vacuole; controls entry of biosynthetic, endocytic, and retrograde traffic into the prevacuolar compartment; syntaxin
142	YLR235C	YLR235C	-1.999	9.037e-57	1.75	0.010802	Dubious open reading frame unlikely to encode a protein, based on available experimental and comparative sequence data; partially overlaps the verified gene TOP3
143	YLR338W	YLR338W	-1.987	9.974e-58	1.39	0.009026	Dubious open reading frame unlikely to encode a protein, based on available experimental and comparative sequence data; partially overlaps the verified ORF VRP1/YLR337C
144	YMR116C	ASC1	-1.983	1.915e-59	0.855	0.005979	G-protein beta subunit and guanine nucleotide dissociation inhibitor for Gpa2p; ortholog of RACK1 that inhibits translation; core component of the small (40S) ribosomal subunit; represses Gcn4p in the absence of amino acid starvation
145	YGR164W	YGR164W	-1.969	2.34e-59	0.86	0.005972	Dubious open reading frame unlikely to encode a functional protein, based on available experimental and comparative sequence data
146	YER070W	RNR1	-1.967	4.385e-60	0.665	0.004716	Major isoform of the large subunit of ribonucleotide-diphosphate reductase; the RNR complex catalyzes rate-limiting step in dNTP synthesis, regulated by DNA replication and DNA damage checkpoint pathways via localization of small subunits
147	YML094W	GIM5	-1.949	2.978e-58	1.245	0.008412	Subunit of the heterohexameric cochaperone prefoldin complex which binds specifically to cytosolic chaperonin and transfers target proteins to it
148	YPR070W	MED1	-1.949	1.137e-58	1.115	0.007637	Subunit of the RNA polymerase II mediator complex; associates with core polymerase subunits to form the RNA polymerase II holoenzyme; essential for transcriptional regulation
149	YMR165C	SMP2	-1.94	1.368e-58	1.165	0.007925	Mg<sup>2+</sup>-dependent phosphatidate (PA) phosphatase, catalyzes the dephosphorylation of PA to yield diacylglycerol, responsible for de novo lipid synthesis and formation of lipid droplets; homologous to mammalian lipin 1
150	YCR026C	YCR026C	-1.917	9.036e-59	1.075	0.007414	Nucleotide pyrophosphatase/phosphodiesterase family member; mediates extracellular nucleotide phosphate hydrolysis along with Npp2p and Pho5p; activity and expression enhanced during conditions of phosphate starvation
151	YNL243W	SLA2	-1.883	8.718e-57	1.75	0.01087	Transmembrane actin-binding protein involved in membrane cytoskeleton assembly and cell polarization; adaptor protein that links actin to clathrin and endocytosis; present in the actin cortical patch of the emerging bud tip; dimer in vivo
152	YCR045C	YCR045C	-1.876	3.221e-58	1.25	0.008389	Probable subtilisin-family protease with a role in formation of the dityrosine layer of spore walls; localizes to the spore wall and also the nuclear envelope and ER region in mature spores
153	YCR065W	HCM1	-1.875	5.421e-58	1.32	0.008742	Forkhead transcription factor that drives S-phase specific expression of genes involved in chromosome segregation, spindle dynamics, and budding; suppressor of calmodulin mutants with specific SPB assembly defects; telomere maintenance role
154	YLR200W	YKE2	-1.862	4.152e-58	1.275	0.0085	Subunit of the heterohexameric Gim/prefoldin protein complex involved in the folding of alpha-tubulin, beta-tubulin, and actin
155	YAL002W	VPS8	-1.861	2.985e-57	1.555	0.00978	Membrane-associated protein that interacts with Vps21p to facilitate soluble vacuolar protein localization; component of the CORVET complex; required for localization and trafficking of the CPY sorting receptor; contains RING finger motif
156	YDR378C	LSM6	-1.858	2.161e-57	1.5	0.009554	Lsm (Like Sm) protein; part of heteroheptameric complexes (Lsm2p-7p and either Lsm1p or 8p): cytoplasmic Lsm1p complex involved in mRNA decay; nuclear Lsm8p complex part of U6 snRNP and possibly involved in processing tRNA, snoRNA, and rRNA
157	YBR099C	YBR099C	-1.855	8.561e-58	1.38	0.00902	Dubious open reading frame unlikely to encode a protein, based on available experimental and comparative sequence data; completely overlaps the verified gene MMS4
158	YDL013W	HEX3	-1.846	1.707e-57	1.465	0.009391	Subunit of the Slx5-Slx8 SUMO-targeted ubiquitin ligase (STUbL) complex, stimulated by SUMO-modified substrates; contains a RING domain and two SIMs (SUMO-interacting motifs); forms SUMO-dependent nuclear foci, including DNA repair centers
159	YLR386W	VAC14	-1.843	3.217e-56	2.045	0.012101	Protein involved in regulated synthesis of PtdIns(3,5)P(2), in control of trafficking of some proteins to the vacuole lumen via the MVB, and in maintenance of vacuole size and acidity; interacts with Fig4p; activator of Fab1p
160	YOR104W	PIN2	-1.834	6.398e-58	1.33	0.00875	Protein that induces appearance of [PIN+] prion when overproduced; predicted to be palmitoylated
161	YDL023C	YDL023C	-1.823	1.199e-57	1.41	0.009097	Dubious open reading frame, unlikely to encode a protein; not conserved in other Saccharomyces species; overlaps the verified gene GPD1; deletion confers sensitivity to GSAO; deletion in cyr1 mutant results in loss of stress resistance
162	YKL007W	CAP1	-1.822	2.337e-57	1.525	0.009652	Alpha subunit of the capping protein (CP) heterodimer (Cap1p and Cap2p) which binds to the barbed ends of actin filaments preventing further polymerization; localized predominantly to cortical actin patches
163	YOL081W	IRA2	-1.814	1.912e-56	1.905	0.011476	GTPase-activating protein that negatively regulates RAS by converting it from the GTP- to the GDP-bound inactive form, required for reducing cAMP levels under nutrient limiting conditions, has similarity to Ira1p and human neurofibromin
164	YHR030C	SLT2	-1.803	4.377e-57	1.645	0.010281	Serine/threonine MAP kinase involved in regulating the maintenance of cell wall integrity, progression through the cell cycle, and nuclear mRNA retention in heat shock; regulated by the PKC1-mediated signaling pathway
165	YDR004W	RAD57	-1.786	4.345e-55	2.825	0.015782	Protein that stimulates strand exchange by stabilizing the binding of Rad51p to single-stranded DNA; involved in the recombinational repair of double-strand breaks in DNA during vegetative growth and meiosis; forms heterodimer with Rad55p
166	YDR120C	TRM1	-1.764	6.112e-56	2.215	0.013029	tRNA methyltransferase; two forms of the protein are made by alternative translation starts; localizes to both the nucleus and mitochondrion to produce the modified base N2,N2-dimethylguanosine in tRNAs in both compartments
167	YDR005C	MAF1	-1.761	1.094e-55	2.365	0.013592	Negative regulator of RNA polymerase III; component of several signaling pathways that repress polymerase III transcription in response to changes in cellular environment; targets the initiation factor TFIIIB
168	YCR059C	YIH1	-1.761	1.392e-56	1.86	0.011341	Protein that inhibits activation of Gcn2p, an eIF2 alpha subunit protein kinase, by competing for Gcn1p binding, thus impacting gene expression in response to starvation; has sequence and functional similarity to the mouse IMPACT gene
169	YMR077C	VPS20	-1.758	2.835e-56	2.015	0.011994	Myristoylated subunit of ESCRTIII, the endosomal sorting complex required for transport of transmembrane proteins into the multivesicular body pathway to the lysosomal/vacuolar lumen; cytoplasmic protein recruited to endosomal membranes
170	YIL110W	YIL110W	-1.756	1.909e-56	1.905	0.011545	AdoMet-dependent methyltransferase involved in a novel 3-methylhistidine modification of ribosomal protein Rpl3p; seven beta-strand MTase family member; null mutant exhibits a weak vacuolar protein sorting defect and caspofungin resistance
171	YBR194W	SOY1	-1.755	5.62e-55	2.9	0.015847	Protein proposed to be associated with the nuclear pore complex; null mutant is viable, displays elevated frequency of mitochondrial genome loss and is sensitive to freeze-thaw stress
172	YPL022W	RAD1	-1.744	1.222e-56	1.8	0.011043	Single-stranded DNA endonuclease (with Rad10p), cleaves single-stranded DNA during nucleotide excision repair and double-strand break repair; subunit of Nucleotide Excision Repair Factor 1 (NEF1); homolog of human XPF protein
173	YCR036W	RBK1	-1.733	1.702e-55	2.5	0.014124	Putative ribokinase
174	YCL060C	YCL061C	-1.728	4.606e-55	2.845	0.015806
175	YBL058W	SHP1	-1.726	6.152e-56	2.215	0.012953	UBX (ubiquitin regulatory X) domain-containing protein that regulates Glc7p phosphatase activity and interacts with Cdc48p; interacts with ubiquitylated proteins in vivo and is required for degradation of a ubiquitylated model substrate
176	YCL008C	STP22	-1.723	2.336e-56	1.955	0.011707	Component of the ESCRT-I complex, which is involved in ubiquitin-dependent sorting of proteins into the endosome; homologous to the mouse and human Tsg101 tumor susceptibility gene; mutants exhibit a Class E Vps phenotype
177	YIL005W	EPS1	-1.72	6.804e-56	2.22	0.012907	ER protein with chaperone and co-chaperone activity, involved in retention of resident ER proteins; has a role in recognizing proteins targeted for ER-associated degradation (ERAD), member of the protein disulfide isomerase family
178	YCR068W	CVT17	-1.702	4.941e-55	2.865	0.015829	Lipase required for intravacuolar lysis of autophagic bodies and Cvt bodies; targeted to intravacuolar vesicles during autophagy via the multivesicular body (MVB) pathway
179	YDR150W	NUM1	-1.7	1.281e-55	2.405	0.013743	Protein required for nuclear migration, localizes to the mother cell cortex and the bud tip; may mediate interactions of dynein and cytoplasmic microtubules with the cell cortex
180	YPL002C	SNF8	-1.699	1.038e-55	2.345	0.013555	Component of the ESCRT-II complex, which is involved in ubiquitin-dependent sorting of proteins into the endosome; appears to be functionally related to SNF7; involved in glucose derepression
181	YKL212W	SAC1	-1.678	5.067e-55	2.875	0.015797	Phosphatidylinositol phosphate (PtdInsP) phosphatase involved in hydrolysis of PtdIns[4]P; transmembrane protein localizes to ER and Golgi; involved in protein trafficking and processing, secretion, and cell wall maintenance
182	YJL101C	GSH1	-1.674	1.561e-55	2.47	0.014034	Gamma glutamylcysteine synthetase catalyzes the first step in glutathione (GSH) biosynthesis; expression induced by oxidants, cadmium, and mercury
183	YJR102C	VPS25	-1.67	1.932e-55	2.525	0.014185	Component of the ESCRT-II complex, which is involved in ubiquitin-dependent sorting of proteins into the endosome
184	YCR050C	YCR050C	-1.667	6.313e-54	3.7	0.019372	Non-essential protein of unknown function; deletion mutant is synthetically sick or lethal with alpha-synuclein
185	YBR097W	VPS15	-1.647	6.511e-55	2.95	0.015946	Myristoylated serine/threonine protein kinase involved in vacuolar protein sorting; functions as a membrane-associated complex with Vps34p; active form recruits Vps34p to the Golgi membrane; interacts with the GDP-bound form of Gpa1p
186	YNL229C	URE2	-1.647	1.323e-54	3.17	0.017043	Nitrogen catabolite repression transcriptional regulator that acts by inhibition of GLN3 transcription in good nitrogen source; has glutathione peroxidase activity and can mutate to acquire GST activity; altered form creates [URE3] prion
187	YLR426W	YLR426W	-1.646	2.968e-53	4.405	0.022247	Putative protein of unknown function; detected in highly purified mitochondria in high-throughput studies; proposed to be involved in resistance to mechlorethamine and streptozotocin; null mutant sensitive to expression of top1-T722A allele
188	YCR079W	YCR079W	-1.644	6.303e-55	2.94	0.015978	Mitochondrial type 2C protein phosphatase (PP2C) with similarity to mammalian PP1Ks; involved in mitophagy; null mutant is sensitive to rapamycin and has decreased phosphorylation of the Pda1 subunit of pyruvate dehydrogenase
189	YML008C	ERG6	-1.637	8.543e-54	3.85	0.020052	Delta(24)-sterol C-methyltransferase, converts zymosterol to fecosterol in the ergosterol biosynthetic pathway by methylating position C-24; localized to both lipid particles and mitochondrial outer membrane
190	YER019W	ISC1	-1.63	1.463e-54	3.2	0.017112	Mitochondrial membrane localized inositol phosphosphingolipid phospholipase C, hydrolyzes complex sphingolipids to produce ceramide; activated by phosphatidylserine, cardiolipin, and phosphatidylglycerol; mediates Na+ and Li+ halotolerance
191	YDL116W	NUP84	-1.614	1.722e-54	3.22	0.017128	Subunit of the nuclear pore complex (NPC), forms a subcomplex with Nup85p, Nup120p, Nup145p-C, Sec13p, and Seh1p that plays a role in nuclear mRNA export and NPC biogenesis
192	YGL038C	OCH1	-1.609	2.285e-54	3.325	0.017593	Mannosyltransferase of the cis-Golgi apparatus, initiates the polymannose outer chain elongation of N-linked oligosaccharides of glycoproteins
193	YLR119W	SRN2	-1.592	4.141e-54	3.535	0.018605	Component of the ESCRT-I complex, which is involved in ubiquitin-dependent sorting of proteins into the endosome; suppressor of rna1-1 mutation; may be involved in RNA export from nucleus
194	YCL001W-A	YCL001W-A	-1.591	2.193e-53	4.215	0.021505	Putative protein of unknown function; YCL001W-A gene has similarity to DOM34 and is present in a region duplicated between chromosomes XIV and III
195	YKL054C	DEF1	-1.577	1.339e-50	8.385	0.037433	RNAPII degradation factor, forms a complex with Rad26p in chromatin, enables ubiquitination and proteolysis of RNAPII present in an elongation complex; mutant is deficient in Zip1p loading onto chromosomes during meiosis
196	YGL035C	MIG1	-1.577	3.307e-53	4.43	0.022261	Transcription factor involved in glucose repression; sequence specific DNA binding protein containing two Cys2His2 zinc finger motifs; regulated by the SNF1 kinase and the GLC7 phosphatase
197	YNL224C	YNL224C	-1.575	1.273e-53	3.99	0.020567	Stimulates the ATPase and helicase activities of Prp43p; acts with Prp43p to stimulate 18s rRNA maturation by Nob1p; overexpression antagonizes the suppression of splicing defects by spp382 mutants; component of pre-ribosomal particles
198	YGR262C	BUD32	-1.574	5.361e-50	9.6	0.041558	Protein kinase, component of the EKC/KEOPS complex with Kae1p, Cgi121p, Pcc1p, and Gon7p; EKC/KEOPS complex is required for t6A tRNA modification and may have roles in telomere maintenance and transcription
199	YPL120W	VPS30	-1.567	1.047e-53	3.92	0.020311	Subunit of phosphatidylinositol (PtdIns) 3-kinase complexes I and II; Complex I is essential in autophagy and Complex II is required for vacuolar protein sorting; ortholog of the higher eukaryotic gene Beclin 1
200	YDL037C	BSC1	-1.557	4.766e-53	4.63	0.022808	Protein of unconfirmed function, similar to cell surface flocculin Muc1p; ORF exhibits genomic organization compatible with a translational readthrough-dependent mode of expression
201	YDR076W	RAD55	-1.553	2.434e-53	4.275	0.021701	Protein that stimulates strand exchange by stabilizing the binding of Rad51p to single-stranded DNA; involved in the recombinational repair of double-strand breaks in DNA during vegetative growth and meiosis; forms heterodimer with Rad57p
202	YNL001W	DOM34	-1.549	4.764e-53	4.63	0.022921	Protein that, with binding partner Hbs1p, facilitates ribosomal subunit dissociation when translation is stalled; required for RNA cleavage in no-go decay, but reports conflict on endonuclease activity; Pelota ortholog
203	YJL162C	YJL162C	-1.549	5.069e-53	4.66	0.022843	Protein of unknown function, contains a J-domain, which is a region with homology to the E. coli DnaJ protein
204	YLR320W	MMS22	-1.544	2.502e-50	8.905	0.038886	Protein that acts with Mms1p in a repair pathway that may be involved in resolving replication intermediates or preventing the damage caused by blocked replication forks; required for accurate meiotic chromosome segregation
205	YPR120C	CLB5	-1.538	2.018e-53	4.18	0.021436	B-type cyclin involved in DNA replication during S phase; activates Cdc28p to promote initiation of DNA synthesis; functions in formation of mitotic spindles along with Clb3p and Clb4p; most abundant during late G1 phase
206	YCR087C-A	YCR087C-A	-1.536	4.074e-52	5.79	0.027837	Putative protein of unknown function; green fluorescent protein (GFP)-fusion protein localizes to the nucleolus; YCR087C-A is not an essential gene
207	YPL227C	ALG5	-1.535	3.837e-52	5.745	0.027754	UDP-glucose:dolichyl-phosphate glucosyltransferase, involved in asparagine-linked glycosylation in the endoplasmic reticulum
208	YLR025W	SNF7	-1.535	4.258e-53	4.555	0.022775	One of four subunits of the endosomal sorting complex required for transport III (ESCRT-III); involved in the sorting of transmembrane proteins into the multivesicular body (MVB) pathway; recruited from the cytoplasm to endosomal membranes
209	YER164W	CHD1	-1.531	4.586e-53	4.61	0.022935	Nucleosome remodeling factor that functions in regulation of transcription elongation; contains a chromo domain, a helicase domain and a DNA-binding domain; component of both the SAGA and SLIK complexes
210	YDR165W	TRM82	-1.52	6.304e-53	4.78	0.023317	Subunit of a tRNA methyltransferase complex composed of Trm8p and Trm82p that catalyzes 7-methylguanosine modification of tRNA
211	YJL092W	HPR5	-1.502	1.358e-52	5.255	0.02551	DNA helicase and DNA-dependent ATPase involved in DNA repair, needed for proper timing of commitment to meiotic recombination and transition from Meiosis I to II; blocks trinucleotide repeat expansion; affects genome stability
212	YJL175W	YJL175W	-1.501	3.101e-51	7.155	0.032671	Dubious open reading frame unlikely to encode a functional protein; deletion confers resistance to cisplatin, hypersensitivity to 5-fluorouracil, and growth defect at high pH with high calcium; overlaps gene for SWI3 transcription factor
213	YJL062W	LAS21	-1.481	2.624e-51	7.06	0.032685	Integral plasma membrane protein involved in the synthesis of the glycosylphosphatidylinositol (GPI) core structure; mutations affect cell wall integrity
214	YOR235W	YOR235W	-1.473	2.73e-51	7.07	0.032581	Dubious open reading frame unlikely to encode a protein, based on available experimental and comparative sequence data; null mutant displays increased levels of spontaneous Rad52 foci
215	YBR291C	CTP1	-1.472	6.365e-52	6.08	0.028952	Mitochondrial inner membrane citrate transporter, member of the mitochondrial carrier family
216	YHR167W	THP2	-1.464	1.706e-51	6.68	0.031215	Subunit of the THO complex, which connects transcription elongation and mitotic recombination, and of the TREX complex, which is recruited to activated genes and couples transcription to mRNA export; involved in telomere maintenance
217	YFL033C	RIM15	-1.457	9.84e-51	8.11	0.036532	Glucose-repressible protein kinase involved in signal transduction during cell proliferation in response to nutrients, specifically the establishment of stationary phase; identified as a regulator of IME2; substrate of Pho80p-Pho85p kinase
218	YPL065W	VPS28	-1.452	5.764e-52	6.03	0.028852	Component of the ESCRT-I complex (Stp22p, Srn2p, Vps28p, and Mvb12p), which is involved in ubiquitin-dependent sorting of proteins into the endosome; conserved C-terminal domain interacts with ESCRT-III subunit Vps20p
219	YPR164W	MMS1	-1.451	1.037e-51	6.395	0.030308	Subunit of an E3 ubiquitin ligase complex involved in resolving replication intermediates or preventing the damage caused by blocked replication forks; regulates Ty1 transposition; involved with Rtt101p in nonfunctional rRNA decay
220	YDR028C	REG1	-1.445	1.382e-51	6.575	0.030869	Regulatory subunit of type 1 protein phosphatase Glc7p, involved in negative regulation of glucose-repressible genes
221	YDL059C	RAD59	-1.44	1.297e-51	6.545	0.030873	Protein involved in the repair of double-strand breaks in DNA during vegetative growth via recombination and single-strand annealing; anneals complementary single-stranded DNA; homologous to Rad52p
222	YOR360C	PDE2	-1.432	2.42e-51	7.005	0.032581	High-affinity cyclic AMP phosphodiesterase, component of the cAMP-dependent protein kinase signaling system, protects the cell from extracellular cAMP, contains readthrough motif surrounding termination codon
223	YKL213C	DOA1	-1.419	3.996e-51	7.38	0.033545	WD repeat protein required for ubiquitin-mediated protein degradation, forms complex with Cdc48p, plays a role in controlling cellular ubiquitin concentration; also promotes efficient NHEJ in postdiauxic/stationary phase
224	YJL020C	BBC1	-1.416	2.197e-50	8.82	0.038855	Protein possibly involved in assembly of actin patches; interacts with an actin assembly factor Las17p and with the SH3 domains of Type I myosins Myo3p and Myo5p; localized predominantly to cortical actin patches
225	YJR074W	MOG1	-1.416	6.432e-51	7.75	0.035068	Conserved nuclear protein that interacts with GTP-Gsp1p, which is a Ran homolog of the Ras GTPase family, and stimulates nucleotide release, involved in nuclear protein import, nucleotide release is inhibited by Yrb1p
226	YOL086C	ADH1	-1.409	9.064e-50	10.13	0.043291	Alcohol dehydrogenase, fermentative isozyme active as homo- or heterotetramers; required for the reduction of acetaldehyde to ethanol, the last step in the glycolytic pathway
227	YDR074W	TPS2	-1.404	1.282e-50	8.33	0.037354	Phosphatase subunit of the trehalose-6-phosphate synthase/phosphatase complex, which synthesizes the storage carbohydrate trehalose; expression is induced by stress conditions and repressed by the Ras-cAMP pathway
228	YPL084W	BRO1	-1.396	3.094e-51	7.15	0.032798	Cytoplasmic class E vacuolar protein sorting (VPS) factor that coordinates deubiquitination in the multivesicular body (MVB) pathway by recruiting Doa4p to endosomes
229	YIL148W	RPL40A	-1.388	5.629e-50	9.65	0.041595	Fusion protein, identical to Rpl40Bp, that is cleaved to yield ubiquitin and a ribosomal protein of the large (60S) ribosomal subunit with similarity to rat L40; ubiquitin may facilitate assembly of the ribosomal protein into ribosomes
230	YGL070C	RPB9	-1.38	1.493e-50	8.495	0.037756	RNA polymerase II subunit B12.6; contacts DNA; mutations affect transcription start site selection and fidelity of transcription
231	YDR276C	PMP3	-1.37	8.939e-50	10.115	0.043412	Small plasma membrane protein related to a family of plant polypeptides that are overexpressed under high salt concentration or low temperature, not essential for viability, deletion causes hyperpolarization of the plasma membrane potential
232	YNL204C	SPS18	-1.369	2.451e-50	8.88	0.038947	Protein of unknown function, contains a putative zinc-binding domain; expressed during sporulation
233	YHL027W	RIM101	-1.368	1.52e-50	8.505	0.037633	Transcriptional repressor involved in response to pH and in cell wall construction; required for alkaline pH-stimulated haploid invasive growth and sporulation; activated by proteolytic processing; similar to A. nidulans PacC
234	YCL037C	SRO9	-1.361	1.203e-49	10.48	0.044219	Cytoplasmic RNA-binding protein that associates with translating ribosomes; involved in heme regulation of Hap1p as a component of the HMC complex, also involved in the organization of actin filaments; contains a La motif
235	YML034W	SRC1	-1.351	1.012e-49	10.28	0.043559	Inner nuclear membrane protein that functions in regulation of subtelomeric genes and is linked to TREX (transcription export) factors; SRC1 produces 2 splice variant proteins with different functions; mutant has aneuploidy tolerance
236	YJL047C	RTT101	-1.345	4.462e-50	9.445	0.041065	Cullin subunit of a Roc1p-dependent E3 ubiquitin ligase complex with a role in anaphase progression; implicated in Mms22-dependent DNA repair; involved with Mms1p in nonfunctional rRNA decay; modified by the ubiquitin-like protein, Rub1p
237	YLR382C	NAM2	-1.343	1.001e-49	10.27	0.043702	Mitochondrial leucyl-tRNA synthetase, also has a direct role in splicing of several mitochondrial group I introns; indirectly required for mitochondrial genome maintenance
238	YCR098C	GIT1	-1.335	1.843e-49	11	0.045833	Plasma membrane permease, mediates uptake of glycerophosphoinositol and glycerophosphocholine as sources of the nutrients inositol and phosphate; expression and transport rate are regulated by phosphate and inositol availability
239	YPL045W	VPS16	-1.328	1.783e-49	10.97	0.0459	Subunit of the vacuole fusion and protein sorting HOPS complex and the CORVET tethering complex; part of the Class C Vps complex essential for membrane docking and fusion at Golgi-to-endosome and endosome-to-vacuole protein transport stages
240	YDL100C	ARR4	-1.323	2.401e-49	11.26	0.046722	Guanine nucleotide exchange factor for Gpa1p; amplifies G protein signaling; subunit of the GET complex, which is involved in Golgi to ER trafficking and insertion of proteins into the ER membrane; has low-level ATPase activity
241	YBL046W	YBL046W	-1.32	3.985e-49	11.79	0.048519	Regulatory subunit of protein phosphatase PP4; presence of Psy4p in the PP4 complex (along with catalytic subunit Pph3p and Psy2p) is required for dephosphorylation of the histone variant H2AX, but not for dephosphorylation of Rad53p, during recovery from the DNA damage checkpoint; localization is cell-cycle dependent and regulated by Cdc28p phosphorylation; required for cisplatin resistance; hom…
242	YPR119W	CLB2	-1.316	1.296e-49	10.555	0.044349	B-type cyclin involved in cell cycle progression; activates Cdc28p to promote the transition from G2 to M phase; accumulates during G2 and M, then targeted via a destruction box motif for ubiquitin-mediated degradation by the proteasome
243	YLR006C	SSK1	-1.29	2.626e-49	11.385	0.047045	Cytoplasmic response regulator, part of a two-component signal transducer that mediates osmosensing via a phosphorelay mechanism; dephosphorylated form is degraded by the ubiquitin-proteasome system; potential Cdc28p substrate
