# Supplementary material for: A Global Perspective of the Genetic Basis for Carbonyl Stress Resistance
Source: G3 (Bethesda). 2011 Aug 1;1(3):219–31. doi: 10.1534/g3.111.000505 (PMC3276133; doi:10.1534/g3.111.000505)
Supplement: Supporting Information [file supp_1.3.219_TableS2.xls]

## Sheet: gly_sig.txt
Table 2
This tables lists the strains that are significantly sensitive to glyoxal (false discovery rate < 0.05)
Number	ORF	GENE	Log2 ratio	Rankproduct	Evalue	FDR	Gene Description
1	YIL137C	YIL137C	-5.241	1.708e-132	0	0	Protein that associates with ribosomes and is involved in ribosome biogenesis; putative metalloprotease
2	YJL128C	PBS2	-4.907	1.213e-130	0	0	MAP kinase kinase that plays a pivotal role in the osmosensing signal-transduction pathway, activated under severe osmotic stress; plays a role in regulating Ty1 transposition
3	YNL070W	TOM7	-4.737	5.191e-123	0	0	Component of the TOM (translocase of outer membrane) complex responsible for recognition and initial import steps for all mitochondrially directed proteins; promotes assembly and stability of the TOM complex
4	YMR070W	MOT3	-4.691	1.463e-121	0	0	Nuclear transcription factor with two Cys2-His2 zinc fingers; involved in repression of a subset of hypoxic genes by Rox1p, repression of several DAN/TIR genes during aerobic growth, and repression of ergosterol biosynthetic genes
5	YML016C	PPZ1	-4.47	1.468e-115	0	0	Serine/threonine protein phosphatase Z, isoform of Ppz2p; involved in regulation of potassium transport, which affects osmotic stability, cell cycle progression, and halotolerance
6	YOR158W	PET123	-4.426	1.128e-114	0	0	Mitochondrial ribosomal protein of the small subunit; PET123 exhibits genetic interactions with PET122, which encodes a COX3 mRNA-specific translational activator
7	YLR027C	AAT2	-4.389	1.808e-113	0	0	Cytosolic aspartate aminotransferase, involved in nitrogen metabolism; localizes to peroxisomes in oleate-grown cells
8	YNR031C	SSK2	-4.376	4.454e-112	0	0	MAP kinase kinase kinase of the HOG1 mitogen-activated signaling pathway; interacts with Ssk1p, leading to autophosphorylation and activation of Ssk2p which phosphorylates Pbs2p; also mediates actin cytoskeleton recovery from osmotic stress
9	YIL154C	IMP2'	-4.357	5.31e-113	0	0	Transcriptional activator involved in maintenance of ion homeostasis and protection against DNA damage caused by bleomycin and other oxidants, contains a C-terminal leucine-rich repeat
10	YLR113W	HOG1	-4.286	3.155e-115	0	0	Mitogen-activated protein kinase involved in osmoregulation via three independent osmosensors; mediates the recruitment and activation of RNA Pol II at Hot1p-dependent promoters; localization regulated by Ptp2p and Ptp3p
11	YHL009C	YAP3	-4.242	6.865e-110	0	0	Basic leucine zipper (bZIP) transcription factor
12	YIL052C	RPL34B	-4.217	1.925e-108	0	0	Protein component of the large (60S) ribosomal subunit, nearly identical to Rpl34Ap and has similarity to rat L34 ribosomal protein
13	YDL119C	YDL119C	-3.718	2.503e-96	0	0	Putative mitochondrial transport protein; GFP-fusion protein is induced in response to the DNA-damaging agent MMS; the authentic, non-tagged protein is detected in purified mitochondria
14	YDL118W	YDL118W	-3.716	4.654e-97	0	0	Non-essential protein of unconfirmed function; mutants are defective in telomere maintenance, and are synthetically sick or lethal with alpha-synuclein
15	YJL121C	RPE1	-3.674	2.819e-96	0	0	D-ribulose-5-phosphate 3-epimerase, catalyzes a reaction in the non-oxidative part of the pentose-phosphate pathway; mutants are sensitive to oxidative stress
16	YOL001W	PHO80	-3.672	1.917e-96	0	0	Cyclin, interacts with cyclin-dependent kinase Pho85p; regulates the response to nutrient levels and environmental conditions, including the response to phosphate limitation and stress-dependent calcium signaling
17	YNL229C	URE2	-3.642	1.009e-94	0	0	Nitrogen catabolite repression transcriptional regulator that acts by inhibition of GLN3 transcription in good nitrogen source; has glutathione peroxidase activity and can mutate to acquire GST activity; altered form creates [URE3] prion
18	YDR293C	SSD1	-3.527	1.886e-93	0	0	Translational repressor with a role in cell wall polar growth and integrity; regulated by Cbk1p phosphorylation to effect bud-specific translational control of specific mRNAs; interacts with TOR pathway components
19	YMR275C	BUL1	-3.526	2.863e-93	0	0	Ubiquitin-binding component of the Rsp5p E3-ubiquitin ligase complex, functional homolog of Bul2p, disruption causes temperature-sensitive growth, overexpression causes missorting of amino acid permeases
20	YLR006C	SSK1	-3.468	7.96e-92	0	0	Cytoplasmic response regulator, part of a two-component signal transducer that mediates osmosensing via a phosphorelay mechanism; dephosphorylated form is degraded by the ubiquitin-proteasome system; potential Cdc28p substrate
21	YOL087C	YOL087C	-3.402	4.107e-90	0	0	Putative protein of unknown function; green fluorescent protein (GFP)-fusion protein localizes to the cytoplasm; deletion mutant is sensitive to various chemicals including phenanthroline, sanguinarine, and nordihydroguaiaretic acid
22	YMR054W	STV1	-3.37	2.656e-89	0	0	Subunit a of the vacuolar-ATPase V0 domain, one of two isoforms (Stv1p and Vph1p); Stv1p is located in V-ATPase complexes of the Golgi and endosomes while Vph1p is located in V-ATPase complexes of the vacuole
23	YDR120C	TRM1	-3.341	1.263e-88	0	0	tRNA methyltransferase; two forms of the protein are made by alternative translation starts; localizes to both the nucleus and mitochondrion to produce the modified base N2,N2-dimethylguanosine in tRNAs in both compartments
24	YDR253C	MET32	-3.32	2.749e-88	0	0	Zinc-finger DNA-binding protein, involved in transcriptional regulation of the methionine biosynthetic genes, similar to Met31p
25	YPR074C	TKL1	-3.313	5.832e-89	0	0	Transketolase, similar to Tkl2p; catalyzes conversion of xylulose-5-phosphate and ribose-5-phosphate to sedoheptulose-7-phosphate and glyceraldehyde-3-phosphate in the pentose phosphate pathway; needed for synthesis of aromatic amino acids
26	YBL022C	PIM1	-3.312	2.178e-88	0	0	ATP-dependent Lon protease, involved in degradation of misfolded proteins in mitochondria; required for biogenesis and maintenance of mitochondria
27	YBL046W	YBL046W	-3.262	7.869e-87	0	0	Regulatory subunit of protein phosphatase PP4; presence of Psy4p in the PP4 complex (along with catalytic subunit Pph3p and Psy2p) is required for dephosphorylation of the histone variant H2AX, but not for dephosphorylation of Rad53p, during recovery from the DNA damage checkpoint; localization is cell-cycle dependent and regulated by Cdc28p phosphorylation; required for cisplatin resistance; hom…
28	YKL033W-A	YKL033W-A	-3.256	2.061e-86	0	0	Putative protein of unknown function; similar to uncharacterized proteins from other fungi
29	YDL133W	YDL133W	-3.247	1.839e-86	0	0	Regulator of phospholipase D (Spo14p); interacts with Spo14p and regulates its catalytic activity; capable of buffering the toxicity of C16:0 platelet activating factor, a lipid that accumulates intraneuronally in Alzheimer's patients
30	YDR028C	REG1	-3.237	7.596e-87	0	0	Regulatory subunit of type 1 protein phosphatase Glc7p, involved in negative regulation of glucose-repressible genes
31	YOR104W	PIN2	-3.223	4.319e-87	0	0	Protein that induces appearance of [PIN+] prion when overproduced; predicted to be palmitoylated
32	YKL176C	LST4	-3.22	9.228e-86	0	0	Protein possibly involved in a post-Golgi secretory pathway; required for the transport of nitrogen-regulated amino acid permease Gap1p from the Golgi to the cell surface
33	YOL081W	IRA2	-3.214	1.341e-85	0	0	GTPase-activating protein that negatively regulates RAS by converting it from the GTP- to the GDP-bound inactive form, required for reducing cAMP levels under nutrient limiting conditions, has similarity to Ira1p and human neurofibromin
34	YGL148W	ARO2	-3.209	1.63e-85	0	0	Bifunctional chorismate synthase and flavin reductase, catalyzes the conversion of 5-enolpyruvylshikimate 3-phosphate (EPSP) to form chorismate, which is a precursor to aromatic amino acids
35	YDR001C	NTH1	-3.186	2.702e-86	0	0	Neutral trehalase, degrades trehalose; required for thermotolerance and may mediate resistance to other cellular stresses; may be phosphorylated by Cdc28p
36	YNR040W	YNR040W	-3.142	6.987e-85	0	0	Putative protein of unknown function; the authentic, non-tagged protein is detected in highly purified mitochondria in high-throughput studies
37	YJL024C	APS3	-3.142	4.761e-84	0	0	Small subunit of the clathrin-associated adaptor complex AP-3, which is involved in vacuolar protein sorting; related to the sigma subunit of the mammalian clathrin AP-3 complex; suppressor of loss of casein kinase 1 function
38	YDR475C	JIP4	-3.114	2.372e-83	0	0	Protein of unknown function; previously annotated as two separate ORFs, YDR474C and YDR475C, which were merged as a result of corrections to the systematic reference sequence
39	YOR297C	TIM18	-3.092	1.053e-82	0	0	Component of the mitochondrial TIM22 complex involved in insertion of polytopic proteins into the inner membrane; may mediate assembly or stability of the complex
40	YBL051C	PIN4	-3.075	8.352e-84	0	0	Protein involved in G2/M phase progression and response to DNA damage, interacts with Rad53p; contains an RNA recognition motif, a nuclear localization signal, and several SQ/TQ cluster domains; hyperphosphorylated in response to DNA damage
41	YIL119C	RPI1	-3.065	1.89e-85	0	0	Putative transcriptional regulator; overexpression suppresses the heat shock sensitivity of wild-type RAS2 overexpression and also suppresses the cell lysis defect of an mpk1 mutation
42	YJL120W	YJL120W	-3.012	3.182e-82	0	0	Dubious open reading frame unlikely to encode a protein, based on available experimental and comparative sequence data; partially overlaps the verified gene YJL121C/RPE1; deletion confers sensitivity to GSAO
43	YER040W	GLN3	-2.967	1.057e-80	0	0	Transcriptional activator of genes regulated by nitrogen catabolite repression (NCR), localization and activity regulated by quality of nitrogen source
44	YML117W	NAB6	-2.964	8.111e-81	0	0	Putative RNA-binding protein that associates with mRNAs encoding cell wall proteins in high-throughput studies; deletion mutants display increased sensitivity to some cell wall disrupting agents; expression negatively regulated by cAMP
45	YDL040C	NAT1	-2.959	9.637e-81	0	0	Subunit of the N-terminal acetyltransferase NatA (Nat1p, Ard1p, Nat5p); N-terminally acetylates many proteins, which influences multiple processes such as the cell cycle, heat-shock resistance, mating, sporulation, and telomeric silencing
46	YHR025W	THR1	-2.91	2.13e-79	0	0	Homoserine kinase, conserved protein required for threonine biosynthesis; expression is regulated by the GCN4-mediated general amino acid control pathway
47	YGL133W	ITC1	-2.893	2.45e-79	0	0	Subunit of the ATP-dependent Isw2p-Itc1p chromatin remodeling complex, required for repression of a-specific genes, repression of early meiotic genes during mitotic growth, and repression of INO1; similar to mammalian Acf1p, the regulatory subunit of the mammalian ATP-utilizing chromatin assembly and modifying factor (ACF) complex
48	YBR288C	APM3	-2.874	2.384e-79	0	0	Mu3-like subunit of the clathrin associated protein complex (AP-3); functions in transport of alkaline phosphatase to the vacuole via the alternate pathway
49	YML121W	GTR1	-2.866	9.75e-80	0	0	Cytoplasmic GTP binding protein and negative regulator of the Ran/Tc4 GTPase cycle; component of GSE complex, which is required for sorting of Gap1p; involved in phosphate transport and telomeric silencing; similar to human RagA and RagB
50	YNL283C	WSC2	-2.838	7.59e-78	0	0	Partially redundant sensor-transducer of the stress-activated PKC1-MPK1 signaling pathway involved in maintenance of cell wall integrity and recovery from heat shock; secretory pathway Wsc2p is required for the arrest of secretion response
51	YNL307C	MCK1	-2.838	6.623e-78	0	0	Protein serine/threonine/tyrosine (dual-specificity) kinase involved in control of chromosome segregation and in regulating entry into meiosis; related to mammalian glycogen synthase kinases of the GSK-3 family
52	YMR010W	YMR010W	-2.832	6.912e-78	0	0	Putative protein of unknown function; green fluorescent protein (GFP)-fusion protein localizes to the cytoplasm; YMR010W is not an essential gene; YMR010W mRNA is transcribed with ADI1
53	YDR149C	YDR149C	-2.8	3.204e-79	0	0	Dubious open reading frame unlikely to encode a functional protein, based on available experimental and comparative sequence data; overlaps the verified gene NUM1; null mutation blocks anaerobic growth
54	YGL035C	MIG1	-2.792	2.532e-78	0	0	Transcription factor involved in glucose repression; sequence specific DNA binding protein containing two Cys2His2 zinc finger motifs; regulated by the SNF1 kinase and the GLC7 phosphatase
55	YPL250C	ICY2	-2.775	6.781e-77	0	0	Protein of unknown function; mobilized into polysomes upon a shift from a fermentable to nonfermentable carbon source; potential Cdc28p substrate
56	YML113W	DAT1	-2.773	2.096e-76	0	0	DNA binding protein that recognizes oligo(dA).oligo(dT) tracts; Arg side chain in its N-terminal pentad Gly-Arg-Lys-Pro-Gly repeat is required for DNA-binding; not essential for viability
57	YLL021W	SPA2	-2.759	2.76e-76	0	0	Component of the polarisome, which functions in actin cytoskeletal organization during polarized growth; acts as a scaffold for Mkk1p and Mpk1p cell wall integrity signaling components; potential Cdc28p substrate
58	YNL239W	LAP3	-2.725	1.768e-76	0	0	Cysteine aminopeptidase with homocysteine-thiolactonase activity; protects cells against homocysteine toxicity; has bleomycin hydrolase activity in vitro; transcription is regulated by galactose via Gal4p; orthologous to human BLMH
59	YGR106C	YGR106C	-2.672	7.746e-75	0	0	Endoplasmic reticulum protein that functions, together with other assembly factors, in assembly of the V0 sector of the vacuolar ATPase (V-ATPase); null mutation enhances the V-ATPase deficiency of a vma21 mutant impaired in ER retrieval
60	YFR040W	SAP155	-2.653	1.47e-74	0	0	Protein that forms a complex with the Sit4p protein phosphatase and is required for its function; member of a family of similar proteins including Sap4p, Sap185p, and Sap190p
61	YOL089C	HAL9	-2.643	1.621e-74	0	0	Putative transcription factor containing a zinc finger; overexpression increases salt tolerance through increased expression of the ENA1 (Na+/Li+ extrusion pump) gene while gene disruption decreases both salt tolerance and ENA1 expression
62	YOR360C	PDE2	-2.638	1.061e-74	0	0	High-affinity cyclic AMP phosphodiesterase, component of the cAMP-dependent protein kinase signaling system, protects the cell from extracellular cAMP, contains readthrough motif surrounding termination codon
63	YJR139C	HOM6	-2.582	7.315e-73	0	0	Homoserine dehydrogenase (L-homoserine:NADP oxidoreductase), dimeric enzyme that catalyzes the third step in the common pathway for methionine and threonine biosynthesis; enzyme has nucleotide-binding, dimerization and catalytic regions
64	YJR054W	YJR054W	-2.491	8.954e-72	0.005	7.4e-05	Vacuolar protein of unknown function; potential Cdc28p substrate
65	YJR111C	YJR111C	-2.487	1.31e-71	0.01	0.000145	Putative protein of unknown function; green fluorescent protein (GFP)-fusion protein localizes to the mitochondria
66	YNR052C	POP2	-2.484	3.679e-72	0	0	RNase of the DEDD superfamily, subunit of the Ccr4-Not complex that mediates 3' to 5' mRNA deadenylation
67	YLR098C	CHA4	-2.476	3.187e-72	0	0	DNA binding transcriptional activator, mediates serine/threonine activation of the catabolic L-serine (L-threonine) deaminase (CHA1); Zinc-finger protein with Zn[2]-Cys[6] fungal-type binuclear cluster domain
68	YBR221C	PDB1	-2.465	7.19e-72	0.005	7.6e-05	E1 beta subunit of the pyruvate dehydrogenase (PDH) complex, which is an evolutionarily-conserved multi-protein complex found in mitochondria
69	YDL021W	GPM2	-2.464	7.327e-72	0.005	7.5e-05	Homolog of Gpm1p phosphoglycerate mutase, which converts 3-phosphoglycerate to 2-phosphoglycerate in glycolysis; may be non-functional derivative of a gene duplication event
70	YDL173W	YDL173W	-2.438	2.342e-70	0.02	0.000286	Putative protein of unknown function; hyperphosphorylated upon rapamycin treatment in a Tap42p-dependent manner; green fluorescent protein (GFP)-fusion protein localizes to the cytoplasm; PAR32 is not an essential gene
71	YML004C	GLO1	-2.407	8.771e-70	0.025	0.000333	Monomeric glyoxalase I, catalyzes the detoxification of methylglyoxal (a by-product of glycolysis) via condensation with glutathione to produce S-D-lactoylglutathione; expression regulated by methylglyoxal levels and osmotic stress
72	YGR057C	LST7	-2.405	7.331e-70	0.02	0.000274	Protein possibly involved in a post-Golgi secretory pathway; required for the transport of nitrogen-regulated amino acid permease Gap1p from the Golgi to the cell surface
73	YJL155C	FBP26	-2.384	7.368e-70	0.02	0.00027	Fructose-2,6-bisphosphatase, required for glucose metabolism
74	YJL211C	YJL211C	-2.362	2.843e-70	0.02	0.000282	Dubious open reading frame unlikely to encode a protein, based on available experimental and comparative sequence data; partially overlaps the verified gene YJL210W/PEX2
75	YGR133W	PEX4	-2.349	2.83e-69	0.035	0.000455	Peroxisomal ubiquitin conjugating enzyme required for peroxisomal matrix protein import and peroxisome biogenesis
76	YAL024C	LTE1	-2.346	4.702e-70	0.02	0.000278	Protein similar to GDP/GTP exchange factors but without detectable GEF activity; required for asymmetric localization of Bfa1p at daughter-directed spindle pole bodies and for mitotic exit at low temperatures
77	YJL201W	ECM25	-2.337	1.232e-68	0.04	0.000476	Non-essential protein of unknown function; promoter contains a consensus binding sequence for factor Abf1p
78	YKR006C	MRPL13	-2.33	2.933e-69	0.035	0.000449	Mitochondrial ribosomal protein of the large subunit, not essential for mitochondrial translation
79	YGR163W	GTR2	-2.323	9.27e-69	0.04	0.000482	Putative GTP binding protein that negatively regulates Ran/Tc4 GTPase cycle; activates transcription; subunit of EGO and GSE complexes; required for sorting of Gap1p; localizes to cytoplasm and to chromatin; homolog of human RagC and RagD
80	YNL135C	FPR1	-2.322	2.074e-67	0.04	0.000444	Peptidyl-prolyl cis-trans isomerase (PPIase), binds to the drugs FK506 and rapamycin; also binds to the nonhistone chromatin binding protein Hmo1p and may regulate its assembly or function
81	YGR261C	APL6	-2.321	9.181e-69	0.04	0.000488	Beta3-like subunit of the yeast AP-3 complex; functions in transport of alkaline phosphatase to the vacuole via the alternate pathway; exists in both cytosolic and peripherally associated membrane-bound pools
82	YDR310C	SUM1	-2.318	7.281e-69	0.035	0.000438	Transcriptional repressor required for mitotic repression of middle sporulation-specific genes; also acts as general replication initiation factor; involved in telomere maintenance, chromatin silencing; regulated by pachytene checkpoint
83	YNL224C	YNL224C	-2.316	8.295e-69	0.04	0.000494	Stimulates the ATPase and helicase activities of Prp43p; acts with Prp43p to stimulate 18s rRNA maturation by Nob1p; overexpression antagonizes the suppression of splicing defects by spp382 mutants; component of pre-ribosomal particles
84	YER113C	YER113C	-2.314	1.725e-68	0.04	0.000471	Protein with a role in cellular adhesion and filamentous growth; similar to Emp70p and Tmn2p; member of Transmembrane Nine family with 9 transmembrane segments; localizes to Golgi; induced by 8-methoxypsoralen plus UVA irradiation
85	YPL137C	YPL137C	-2.293	2.542e-69	0.035	0.000461	Glc7-interacting protein whose overexpression relocalizes Glc7p from the nucleus and prevents chromosome segregation; may interact with ribosomes, based on co-purification experiments
86	YDR329C	PEX3	-2.28	1.157e-67	0.04	0.000455	Peroxisomal membrane protein (PMP) required for proper localization and stability of PMPs; anchors peroxisome retention factor Inp1p at the peroxisomal membrane; interacts with Pex19p
87	YLR436C	ECM30	-2.266	4.808e-68	0.04	0.000465	Putative protein of unknown function; may play a role in cell wall biosynthesis, mutants have abormal relative levels of mannose and glucose and have Gap1p sorting and transport defects; (GFP)-fusion protein localizes to the cytoplasm
88	YIL160C	POT1	-2.264	8.903e-68	0.04	0.00046	3-ketoacyl-CoA thiolase with broad chain length specificity, cleaves 3-ketoacyl-CoA into acyl-CoA and acetyl-CoA during beta-oxidation of fatty acids
89	YJL183W	MNN11	-2.26	2.661e-67	0.04	0.00044	Subunit of a Golgi mannosyltransferase complex that also contains Anp1p, Mnn9p, Mnn10p, and Hoc1p, and mediates elongation of the polysaccharide mannan backbone; has homology to Mnn10p
90	YGR259C	YGR259C	-2.259	3.774e-69	0.035	0.000443	Dubious open reading frame unlikely to encode a protein, based on available experimental and comparative sequence data; overlaps almost completely with the verified ORF TNA1/YGR260W
91	YNL068C	FKH2	-2.246	2.027e-67	0.04	0.000449	Forkhead family transcription factor with a major role in the expression of G2/M phase genes; positively regulates transcriptional elongation; negative role in chromatin silencing at HML and HMR; substrate of the Cdc28p/Clb5p kinase
92	YOL138C	YOL138C	-2.214	7.373e-67	0.06	0.000645	Subunit of the SEA (Seh1-associated) complex, a coatomer-related complex that associates dynamically with the vacuole; null mutation suppresses cdc13-1 temperature sensitivity; has N-terminal WD-40 repeats and a C-terminal RING motif
93	YGR192C	TDH3	-2.206	3.083e-66	0.07	0.000722	Glyceraldehyde-3-phosphate dehydrogenase, isozyme 3, involved in glycolysis and gluconeogenesis; tetramer that catalyzes the reaction of glyceraldehyde-3-phosphate to 1,3 bis-phosphoglycerate; detected in the cytoplasm and cell wall
94	YOR322C	YOR322C	-2.196	3.236e-66	0.07	0.000714	Protein involved in regulating the endocytosis of plasma membrane proteins by recruiting the ubiquitin ligase Rsp5p to its target; localization changes in response to nutrient levels; null mutant has reduced affinity for alcian blue dye
95	YJL185C	YJL185C	-2.191	7.877e-66	0.095	0.000941	Putative protein of unknown function; mRNA is weakly cell cycle regulated, peaking in G2 phase; YJL185C is a non-essential gene
96	YMR294W	JNM1	-2.189	1.259e-66	0.06	0.000632	Component of the yeast dynactin complex, consisting of Nip100p, Jnm1p, and Arp1p; required for proper nuclear migration and spindle partitioning during mitotic anaphase B
97	YDR069C	DOA4	-2.184	7.42e-66	0.095	0.00095	Ubiquitin isopeptidase, required for recycling ubiquitin from proteasome-bound ubiquitinated intermediates, acts at the late endosome/prevacuolar compartment to recover ubiquitin from ubiquitinated membrane proteins en route to the vacuole
98	YDR265W	PEX10	-2.178	1.961e-64	0.16	0.001481	Peroxisomal membrane E3 ubiquitin ligase, required for for Ubc4p-dependent Pex5p ubiquitination and peroxisomal matrix protein import; contains zinc-binding RING domain; mutations in human homolog cause various peroxisomal disorders
99	YMR207C	HFA1	-2.166	2.22e-66	0.07	0.000729	Mitochondrial acetyl-coenzyme A carboxylase, catalyzes the production of malonyl-CoA in mitochondrial fatty acid biosynthesis
100	YDR289C	RTT103	-2.16	7.814e-67	0.06	0.000638	Protein that interacts with exonuclease Rat1p and Rai1p and plays a role in transcription termination by RNA polymerase II, has an RPR domain (carboxy-terminal domain interacting domain); also involved in regulation of Ty1 transposition
101	YLR191W	PEX13	-2.145	4.271e-66	0.075	0.000758	Integral peroxisomal membrane protein required for translocation of peroxisomal matrix proteins, interacts with the PTS1 signal recognition factor Pex5p and the PTS2 signal recognition factor Pex7p, forms a complex with Pex14p and Pex17p
102	YIL112W	HOS4	-2.131	4.73e-67	0.055	0.000598	Subunit of the Set3 complex, which is a meiotic-specific repressor of sporulation specific genes that contains deacetylase activity; potential Cdc28p substrate
103	YPL265W	DIP5	-2.127	3.817e-65	0.125	0.001179	Dicarboxylic amino acid permease, mediates high-affinity and high-capacity transport of L-glutamate and L-aspartate; also a transporter for Gln, Asn, Ser, Ala, and Gly
104	YPR083W	MDM36	-2.126	2.047e-65	0.11	0.001058	Mitochondrial protein required for normal mitochondrial morphology and inheritance; proposed involvement in the formation of Dnm1p and Num1p-containing cortical anchor complexes that promote mitochondrial fission
105	YER123W	YCK3	-2.124	1.744e-65	0.11	0.001068	Palmitoylated, vacuolar membrane-localized casein kinase I isoform; negatively regulates vacuole fusion during hypertonic stress via phosphorylation of Vps41p; shares essential functions with Hrr25p; regulates vesicle fusion in AP-3 pathway
106	YLR236C	YLR236C	-2.114	1.455e-65	0.105	0.001029	Dubious open reading frame unlikely to encode a functional protein, based on available experimental and comparative sequence data
107	YGL152C	YGL152C	-2.089	3.269e-65	0.125	0.00119	Dubious open reading frame unlikely to encode a protein, based on available experimental and comparative sequence data; partially overlaps the verified ORF PEX14/YGL153W
108	YDR249C	YDR249C	-2.085	2.252e-64	0.17	0.00156	Putative protein of unknown function
109	YPL203W	TPK2	-2.07	4.38e-63	0.27	0.002195	cAMP-dependent protein kinase catalytic subunit; promotes vegetative growth in response to nutrients via the Ras-cAMP signaling pathway; partially redundant with Tpk1p and Tpk3p; localizes to P-bodies during stationary phase
110	YKR007W	YKR007W	-2.049	2.069e-63	0.24	0.002051	Component of the EGO complex, which is involved in the regulation of microautophagy, and of the GSE complex, which is required for proper sorting of amino acid permease Gap1p; loss results in a defect in vacuolar acidification
111	YOL088C	MPD2	-2.04	3.314e-64	0.18	0.001636	Member of the protein disulfide isomerase (PDI) family, exhibits chaperone activity; overexpression suppresses the lethality of a pdi1 deletion but does not complement all Pdi1p functions; undergoes oxidation by Ero1p
112	YJR142W	YJR142W	-2.039	1.042e-64	0.15	0.001402	Putative protein of unknown function; GST fusion protein is a Dbf2-Mob1 phosphoylation target in a proteome chip analysis; synthetic lethal with PH085 deletion; plays a role in restricting Ty1 transposition
113	YML017W	PSP2	-2.039	2.409e-63	0.245	0.002059	Asn rich cytoplasmic protein that contains RGG motifs; high-copy suppressor of group II intron-splicing defects of a mutation in MRS2 and of a conditional mutation in POL1 (DNA polymerase alpha); possible role in mitochondrial mRNA splicing
114	YJL130C	URA2	-2.026	6.486e-63	0.29	0.00232	Bifunctional carbamoylphosphate synthetase (CPSase)-aspartate transcarbamylase (ATCase), catalyzes the first two enzymatic steps in the de novo biosynthesis of pyrimidines; both activities are subject to feedback inhibition by UTP
115	YER178W	PDA1	-2.019	3.919e-64	0.18	0.001622	E1 alpha subunit of the pyruvate dehydrogenase (PDH) complex, catalyzes the direct oxidative decarboxylation of pyruvate to acetyl-CoA; phosphorylated; regulated by glucose
116	YDR423C	CAD1	-2.014	7.888e-64	0.21	0.001858	AP-1-like basic leucine zipper (bZIP) transcriptional activator involved in stress responses, iron metabolism, and pleiotropic drug resistance; controls a set of genes involved in stabilizing proteins; binds consensus sequence TTACTAA
117	YML007W	YAP1	-2.014	6.1e-63	0.29	0.002339	Basic leucine zipper (bZIP) transcription factor required for oxidative stress tolerance; activated by H2O2 through the multistep formation of disulfide bonds and transit from the cytoplasm to the nucleus; mediates resistance to cadmium
118	YJL095W	BCK1	-2.014	1.537e-63	0.235	0.002043	Mitogen-activated protein (MAP) kinase kinase kinase acting in the protein kinase C signaling pathway, which controls cell integrity; upon activation by Pkc1p phosphorylates downstream kinases Mkk1p and Mkk2p
119	YHR129C	ARP1	-2.009	4.839e-64	0.185	0.001652	Actin-related protein of the dynactin complex; required for spindle orientation and nuclear migration; putative ortholog of mammalian centractin
120	YJL073W	JEM1	-2.006	1.982e-63	0.24	0.002069	DnaJ-like chaperone required for nuclear membrane fusion during mating, localizes to the ER membrane; exhibits genetic interactions with KAR2
121	YBL038W	MRPL16	-1.997	2.667e-62	0.345	0.002738	Mitochondrial ribosomal protein of the large subunit
122	YGR027C	RPS25A	-1.995	2.075e-63	0.245	0.002076	Protein component of the small (40S) ribosomal subunit; nearly identical to Rps25Bp and has similarity to rat S25 ribosomal protein
123	YDR300C	PRO1	-1.991	3.614e-63	0.27	0.002213	Gamma-glutamyl kinase, catalyzes the first step in proline biosynthesis
124	YDR264C	AKR1	-1.989	1.058e-61	0.38	0.002923	Palmitoyl transferase involved in protein palmitoylation; acts as a negative regulator of pheromone response pathway; required for endocytosis of pheromone receptors; involved in cell shape control; contains ankyrin repeats
125	YDR075W	PPH3	-1.985	3.438e-63	0.265	0.00219	Catalytic subunit of protein phosphatase PP4 complex; active complex is composed of Pph3p and Psy2p, with Psy4p apparently providing additional substrate specificity in some cases; regulates recovery from the DNA damage checkpoint and also the gene conversion- and single-strand annealing-mediated pathways of meiotic double-strand break repair; involved in activation of Gln3p to alleviate nitrogen…
126	YCL064C	CHA1	-1.972	3.174e-63	0.26	0.002167	Catabolic L-serine (L-threonine) deaminase, catalyzes the degradation of both L-serine and L-threonine; required to use serine or threonine as the sole nitrogen source, transcriptionally induced by serine and threonine
127	YDL172C	YDL172C	-1.97	2.874e-62	0.345	0.002717	Dubious ORF unlikely to encode a protein, based on available experimental and comparative sequence data
128	YIL116W	HIS5	-1.966	1.124e-63	0.225	0.001974	Histidinol-phosphate aminotransferase, catalyzes the seventh step in histidine biosynthesis; responsive to general control of amino acid biosynthesis; mutations cause histidine auxotrophy and sensitivity to Cu, Co, and Ni salts
129	YDL117W	CYK3	-1.929	1.249e-61	0.4	0.003053	SH3-domain protein located in the mother-bud neck and the cytokinetic actin ring; mutant phenotype and genetic interactions suggest a role in cytokinesis
130	YJL110C	GZF3	-1.926	5.89e-62	0.375	0.00293	GATA zinc finger protein and Dal80p homolog that negatively regulates nitrogen catabolic gene expression by competing with Gat1p for GATA site binding; function requires a repressive carbon source; dimerizes with Dal80p and binds to Tor1p
131	YEL036C	ANP1	-1.906	1.77e-60	0.57	0.004222	Subunit of the alpha-1,6 mannosyltransferase complex; type II membrane protein; has a role in retention of glycosyltransferases in the Golgi; involved in osmotic sensitivity and resistance to aminonitrophenyl propanediol
132	YLR391W	YLR391W	-1.905	1.503e-61	0.405	0.003068
133	YLR087C	CSF1	-1.902	9.737e-62	0.38	0.002946	Protein required for fermentation at low temperature; the authentic, non-tagged protein is detected in highly purified mitochondria in high-throughput studies
134	YMR135C	DCR1	-1.896	3.04e-61	0.43	0.003233	Protein of unknown function, involved in proteasome-dependent catabolite inactivation of fructose-1,6-bisphosphatase; contains LisH and CTLH domains, like Vid30p; dosage-dependent regulator of START
135	YMR152W	YIM1	-1.878	8.792e-60	0.685	0.00479	Protein of unknown function; null mutant displays sensitivity to DNA damaging agents; the authentic, non-tagged protein is detected in highly purified mitochondria in high-throughput studies
136	YIL053W	RHR2	-1.876	1.274e-60	0.555	0.004142	Constitutively expressed isoform of DL-glycerol-3-phosphatase; involved in glycerol biosynthesis, induced in response to both anaerobic and, along with the Hor2p/Gpp2p isoform, osmotic stress
137	YDL066W	IDP1	-1.866	1.816e-60	0.57	0.004191	Mitochondrial NADP-specific isocitrate dehydrogenase, catalyzes the oxidation of isocitrate to alpha-ketoglutarate; not required for mitochondrial respiration and may function to divert alpha-ketoglutarate to biosynthetic processes
138	YNL314W	DAL82	-1.858	2.136e-60	0.58	0.004203	Positive regulator of allophanate inducible genes; binds a dodecanucleotide sequence upstream of all genes that are induced by allophanate; contains an UISALL DNA-binding, a transcriptional activation, and a coiled-coil domain
139	YMR274C	RCE1	-1.85	6.847e-60	0.66	0.004648	Type II CAAX prenyl protease involved in the proteolysis and maturation of Ras and the a-factor mating pheromone
140	YJL217W	YJL217W	-1.839	2.441e-59	0.765	0.005204	Cytoplasmic protein involved in the regulation of enolase (ENO1); mRNA expression is induced by calcium shortage, copper deficiency (via Mac1p) and the presence of galactose (via Gal4p); mRNA expression is also regulated by the cell cycle
141	YIL002C	INP51	-1.835	2.006e-59	0.735	0.005069	Phosphatidylinositol 4,5-bisphosphate 5-phosphatase, synaptojanin-like protein with an N-terminal Sac1 domain, plays a role in phosphatidylinositol 4,5-bisphosphate homeostasis and in endocytosis; null mutation confers cold-tolerant growth
142	YIL124W	AYR1	-1.833	1.916e-60	0.57	0.004161	NADPH-dependent 1-acyl dihydroxyacetone phosphate reductase found in lipid particles, ER, and mitochondrial outer membrane; involved in phosphatidic acid biosynthesis; required for spore germination; capable of metabolizing steroid hormones
143	YPR065W	ROX1	-1.83	3.667e-60	0.595	0.00425	Heme-dependent repressor of hypoxic genes; contains an HMG domain that is responsible for DNA bending activity
144	YJL157C	FAR1	-1.828	3.092e-60	0.59	0.004245	Cyclin-dependent kinase inhibitor that mediates cell cycle arrest in response to pheromone; also forms a complex with Cdc24p, Ste4p, and Ste18p that may specify the direction of polarized growth during mating; potential Cdc28p substrate
145	YEL012W	UBC8	-1.819	2.27e-59	0.76	0.005205	Ubiquitin-conjugating enzyme that negatively regulates gluconeogenesis by mediating the glucose-induced ubiquitination of fructose-1,6-bisphosphatase (FBPase); cytoplasmic enzyme that catalyzes the ubiquitination of histones in vitro
146	YOR304W	ISW2	-1.812	6.329e-60	0.65	0.00461	ATP-dependent DNA translocase involved in chromatin remodeling; ATPase component that, with Itc1p, forms a complex required for repression of a-specific genes, INO1, and early meiotic genes during mitotic growth
147	YKL073W	LHS1	-1.789	2.086e-58	1	0.00641	Molecular chaperone of the endoplasmic reticulum lumen, involved in polypeptide translocation and folding; nucleotide exchange factor for the ER lumenal Hsp70 chaperone Kar2p; regulated by the unfolded protein response pathway
148	YNR007C	AUT1	-1.771	1.484e-58	0.965	0.006226	E2-like enzyme involved in autophagy and the cytoplasm-to-vacuole targeting (Cvt) pathway; plays a role in formation of Atg8p-phosphatidylethanolamine conjugates, which are involved in membrane dynamics during autophagy and Cvt
149	YLR204W	QRI5	-1.771	1.273e-59	0.705	0.004896	Mitochondrial inner membrane protein, required for accumulation of spliced COX1 mRNA; may have an additional role in translation of COX1 mRNA
150	YPL269W	KAR9	-1.766	2.552e-57	1.425	0.008851	Karyogamy protein required for correct positioning of the mitotic spindle and for orienting cytoplasmic microtubules, localizes at the shmoo tip in mating cells and at the tip of the growing bud in small-budded cells through anaphase
151	YGL153W	PEX14	-1.764	4.265e-59	0.825	0.005574	Peroxisomal membrane peroxin that is a central component of the peroxisomal protein import machinery; interacts with both PTS1 (Pex5p) and PTS2 (Pex7p), peroxisomal matrix protein signal recognition factors and membrane receptor Pex13p
152	YDR226W	ADK1	-1.759	1.052e-58	0.93	0.006118	Adenylate kinase, required for purine metabolism; localized to the cytoplasm and the mitochondria; lacks cleavable signal sequence
153	YER068C-A	YER068C-A	-1.752	4.964e-59	0.84	0.005638	Dubious open reading frame unlikely to encode a functional protein, based on available experimental and comparative sequence data
154	YIL156W	UBP7	-1.751	6.848e-59	0.875	0.005795	Ubiquitin-specific protease that cleaves ubiquitin-protein fusions
155	YNL090W	RHO2	-1.746	1.223e-58	0.935	0.006071	Non-essential small GTPase of the Rho/Rac subfamily of Ras-like proteins, involved in the establishment of cell polarity and in microtubule assembly
156	YBL031W	SHE1	-1.746	6.228e-59	0.87	0.0058	Mitotic spindle protein that interacts with components of the Dam1 (DASH) complex, its effector Sli15p, and microtubule-associated protein Bim1p; also localizes to nuclear microtubules and to the bud neck in a ring-shaped structure
157	YNL064C	YDJ1	-1.739	6.88e-57	1.57	0.009515	Type I HSP40 co-chaperone involved in regulation of the HSP90 and HSP70 functions; involved in protein translocation across membranes; member of the DnaJ family
158	YHL005C	YHL005C	-1.736	1.173e-58	0.935	0.006111	Dubious open reading frame unlikely to encode a protein, based on available experimental and comparative sequence data; partially overlaps the verified ORF YHL004W
159	YJL192C	SOP4	-1.714	1.731e-57	1.315	0.008219	ER-membrane protein; suppressor of pma1-7, deletion of SOP4 slows down the export of wild-type Pma1p and Pma1-7 from the ER
160	YGR089W	NNF2	-1.704	8.929e-58	1.245	0.00783	Protein that exhibits physical and genetic interactions with Rpb8p, which is a subunit of RNA polymerases I, II, and III; computational analysis of large-scale protein-protein interaction data suggests a role in chromosome segregation
161	YIR001C	SGN1	-1.701	8.796e-58	1.245	0.00788	Cytoplasmic RNA-binding protein, contains an RNA recognition motif (RRM); may have a role in mRNA translation, as suggested by genetic interactions with genes encoding proteins involved in translational initiation
162	YBR027C	YBR027C	-1.699	6.134e-58	1.18	0.007516	Dubious open reading frame unlikely to encode a protein, based on available experimental and comparative sequence data
163	YKL197C	PEX1	-1.672	6.358e-57	1.555	0.009482	AAA-peroxin that heterodimerizes with AAA-peroxin Pex6p and participates in the recycling of peroxisomal signal receptor Pex5p from the peroxisomal membrane to the cystosol; induced by oleic acid and upregulated during anaerobiosis
164	YBR057C	MUM2	-1.666	4.595e-57	1.505	0.00929	Cytoplasmic protein essential for meiotic DNA replication and sporulation; interacts with Orc2p, which is a component of the origin recognition complex
165	YDR071C	YDR071C	-1.657	9.777e-57	1.65	0.00994	Polyamine acetyltransferase; acetylates polyamines (e.g. putrescine, spermidine, spermine) and also aralkylamines (e.g. tryptamine, phenylethylamine); may be involved in transcription and/or DNA replication
166	YPL232W	SSO1	-1.652	5.71e-57	1.535	0.009417	Plasma membrane t-SNARE involved in fusion of secretory vesicles at the plasma membrane and in vesicle fusion during sporulation; forms a complex with Sec9p that binds v-SNARE Snc2p; syntaxin homolog; functionally redundant with Sso2p
167	YDL065C	PEX19	-1.652	1.263e-56	1.71	0.01024	Chaperone and import receptor for newly-synthesized class I peroxisomal membrane proteins (PMPs), binds PMPs in the cytoplasm and delivers them to the peroxisome for subsequent insertion into the peroxisomal membrane
168	YCL055W	KAR4	-1.645	1.502e-56	1.775	0.010565	Transcription factor required for gene regulation in response to pheromones; also required during meiosis; exists in two forms, a slower-migrating form more abundant during vegetative growth and a faster-migrating form induced by pheromone
169	YGR071C	YGR071C	-1.64	2.418e-56	1.885	0.010959	Putative protein of unknown function; deletion mutant has increased glycogen accumulation and displays elongated buds; green fluorescent protein (GFP)-fusion protein localizes to the nucleus
170	YNL076W	MKS1	-1.629	1.864e-56	1.815	0.010676	Pleiotropic negative transcriptional regulator involved in Ras-CAMP and lysine biosynthetic pathways and nitrogen regulation; involved in retrograde (RTG) mitochondria-to-nucleus signaling
171	YNL214W	PEX17	-1.629	2.138e-56	1.865	0.010906	Peroxisomal membrane peroxin and subunit of the docking complex that facilitates the import of peroxisomal matrix proteins; required for peroxisome biogenesis
172	YGR237C	YGR237C	-1.628	2.71e-56	1.925	0.011127	Putative protein of unknown function; green fluorescent protein (GFP)-fusion protein localizes to the cytoplasm
173	YMR172C-A	YMR172C-A	-1.625	6.909e-56	2.14	0.012159	Dubious open reading frame unlikely to encode a protein, based on available experimental and comparative sequence data
174	YLR252W	YLR252W	-1.622	1.835e-56	1.81	0.01071	Dubious open reading frame unlikely to encode a protein, based on experimental and comparative sequence data; partially overlaps the verified gene SYM1, a mitochondrial protein involved in ethanol metabolism
175	YDR146C	SWI5	-1.618	8.205e-56	2.195	0.012401	Transcription factor that activates transcription of genes expressed at the M/G1 phase boundary and in G1 phase; localization to the nucleus occurs during G1 and appears to be regulated by phosphorylation by Cdc28p kinase
176	YNL298W	CLA4	-1.617	3e-56	1.945	0.011178	Cdc42p-activated signal transducing kinase of the PAK (p21-activated kinase) family, along with Ste20p and Skm1p; involved in septin ring assembly, vacuole inheritance, cytokinesis, sterol uptake regulation; phosphorylates Cdc3p and Cdc10p
177	YPL098C	YPL098C	-1.602	5.201e-56	2.05	0.011714	Protein required for growth of cells lacking the mitochondrial genome
178	YJL153C	INO1	-1.599	1.067e-55	2.26	0.012697	Inositol-3-phosphate synthase, involved in synthesis of inositol phosphates and inositol-containing phospholipids; transcription is coregulated with other phospholipid biosynthetic genes by Ino2p and Ino4p, which bind the UASINO DNA element
179	YLR094C	GIS3	-1.593	1.802e-55	2.405	0.013436	Protein of unknown function
180	YPL061W	ALD6	-1.568	8.966e-53	4.585	0.022475	Cytosolic aldehyde dehydrogenase, activated by Mg2+ and utilizes NADP+ as the preferred coenzyme; required for conversion of acetaldehyde to acetate; constitutively expressed; locates to the mitochondrial outer surface upon oxidative stress
181	YPR153W	YPR153W	-1.553	4.06e-55	2.595	0.014417	Putative protein of unknown function
182	YPL115C	BEM3	-1.544	5.544e-55	2.695	0.01489	Rho GTPase activating protein (RhoGAP) involved in control of the cytoskeleton organization; targets the essential Rho-GTPase Cdc42p, which controls establishment and maintenance of cell polarity, including bud-site assembly
183	YLR345W	YLR345W	-1.536	3.016e-54	3.22	0.0175	Similar to 6-phosphofructo-2-kinase/fructose-2,6-bisphosphatase enzymes responsible for the metabolism of fructoso-2,6-bisphosphate; mRNA expression is repressed by the Rfx1p-Tup1p-Ssn6p repressor complex; YLR345W is not an essential gene
184	YIL114C	POR2	-1.533	2.464e-54	3.165	0.017295	Putative mitochondrial porin (voltage-dependent anion channel), related to Por1p but not required for mitochondrial membrane permeability or mitochondrial osmotic stability
185	YLR073C	YLR073C	-1.532	3.1e-54	3.225	0.017432	Protein that inhibits Doa4p deubiquitinating activity; contributes to ubiquitin homeostasis by regulating the conversion of free ubiquitin chains to ubiquitin monomers by Doa4p; GFP-fusion protein localizes to endosomes
186	YHR137W	ARO9	-1.528	1.315e-53	3.72	0.019476	Aromatic aminotransferase II, catalyzes the first step of tryptophan, phenylalanine, and tyrosine catabolism
187	YIL165C	YIL165C	-1.524	1.727e-54	3.04	0.016703	Putative protein of unknown function; mutant exhibits mitophagy defects; in closely related species and other S. cerevisiae strain backgrounds YIL165C and adjacent ORF, YIL164C, likely constitute a single ORF encoding a nitrilase gene
188	YLR455W	YLR455W	-1.52	9.32e-53	4.585	0.022366	Putative protein of unknown function; green fluorescent protein (GFP)-fusion protein localizes to the nucleus; deletion confers sensitivity to 4-(N-(S-glutathionylacetyl)amino) phenylarsenoxide (GSAO)
189	YIL111W	COX5B	-1.519	4.754e-53	4.25	0.02104	Subunit Vb of cytochrome c oxidase, which is the terminal member of the mitochondrial inner membrane electron transport chain; predominantly expressed during anaerobic growth while its isoform Va (Cox5Ap) is expressed during aerobic growth
190	YER155C	BEM2	-1.519	1.704e-53	3.805	0.019818	Rho GTPase activating protein (RhoGAP) involved in the control of cytoskeleton organization and cellular morphogenesis; required for bud emergence
191	YDL213C	NOP6	-1.514	2.307e-53	3.94	0.020102	rRNA-binding protein required for 40S ribosomal subunit biogenesis; contains an RNA recognition motif (RRM) and has similarity to hydrophilins; NOP6 may be a fungal-specific gene as no homologs have been yet identified in higher eukaryotes
192	YPR133W-A	TOM5	-1.513	4.906e-54	3.35	0.017914	Component of the TOM (translocase of outer membrane) complex responsible for recognition and initial import of all mitochondrially directed proteins; involved in transfer of precursors from the Tom70p and Tom20p receptors to the Tom40p pore
193	YHL044W	YHL044W	-1.511	1.138e-53	3.67	0.019316	Putative integral membrane protein, member of DUP240 gene family; green fluorescent protein (GFP)-fusion protein localizes to the plasma membrane in a punctate pattern
194	YLR426W	YLR426W	-1.507	2.165e-53	3.915	0.020077	Putative protein of unknown function; detected in highly purified mitochondria in high-throughput studies; proposed to be involved in resistance to mechlorethamine and streptozotocin; null mutant sensitive to expression of top1-T722A allele
195	YDR477W	SNF1	-1.506	1.353e-51	6.405	0.029653	AMP-activated serine/threonine protein kinase found in a complex containing Snf4p and members of the Sip1p/Sip2p/Gal83p family; required for transcription of glucose-repressed genes, thermotolerance, sporulation, and peroxisome biogenesis
196	YNL324W	YNL324W	-1.496	4.647e-52	5.6	0.02654	Dubious ORF unlikely to encode a functional protein, based on available experimental and comparative sequence data
197	YNL010W	YNL010W	-1.493	7.144e-54	3.475	0.018484	Putative protein of unknown function with similarity to phosphoserine phosphatases; green fluorescent protein (GFP)-fusion protein localizes to the cytoplasm and nucleus; homozygous diploid mutant shows an increase in glycogen accumulation
198	YML090W	YML090W	-1.492	4.378e-54	3.32	0.017849	Dubious open reading frame unlikely to encode a protein, based on available experimental and comparative sequence data; partially overlaps the dubious ORF YML089C; exhibits growth defect on a non-fermentable (respiratory) carbon source
199	YMR053C	STB2	-1.491	1.092e-53	3.655	0.019339	Protein that interacts with Sin3p in a two-hybrid assay and is part of a large protein complex with Sin3p and Stb1p
200	YHR009C	YHR009C	-1.484	2.444e-53	3.96	0.020102	Putative oxidoreductase involved in late endosome to Golgi transport; physical and genetical interactions with Btn2p; null mutant is viable, has extended S phase, and sensitive to expression of top1-T722A allele; similar to human FOXRED1
201	YBR197C	YBR197C	-1.482	9.604e-53	4.605	0.022354	Putative protein of unknown function; green fluorescent protein (GFP)-fusion protein localizes to the cytoplasm and nucleus; YBR197C is not an essential gene
202	YGR228W	YGR228W	-1.479	4.87e-53	4.255	0.020961	Dubious open reading frame unlikely to encode a protein, based on available experimental and comparative sequence data; partially overlaps the verified ORF SMI1/YGR229C
203	YKR074W	YKR074W	-1.477	1.924e-53	3.865	0.020026	Putative protein of unknown function; epitope-tagged protein localizes to the cytoplasm; YKR074W is not an essential gene; null mutant displays elevated frequency of mitochondrial genome loss
204	YNL071W	LAT1	-1.472	4.681e-53	4.245	0.021119	Dihydrolipoamide acetyltransferase component (E2) of pyruvate dehydrogenase complex, which catalyzes the oxidative decarboxylation of pyruvate to acetyl-CoA
205	YJL159W	HSP150	-1.468	2.052e-53	3.885	0.020026	O-mannosylated heat shock protein that is secreted and covalently attached to the cell wall via beta-1,3-glucan and disulfide bridges; required for cell wall stability; induced by heat shock, oxidative stress, and nitrogen limitation
206	YJL164C	TPK1	-1.463	2.99e-53	4.05	0.020455	cAMP-dependent protein kinase catalytic subunit; promotes vegetative growth in response to nutrients via the Ras-cAMP signaling pathway; inhibited by regulatory subunit Bcy1p in the absence of cAMP; partially redundant with Tpk2p and Tpk3p
207	YCR034W	FEN1	-1.463	1.643e-51	6.545	0.030161	Fatty acid elongase, involved in sphingolipid biosynthesis; acts on fatty acids of up to 24 carbons in length; mutations have regulatory effects on 1,3-beta-glucan synthase, vacuolar ATPase, and the secretory pathway
208	YIL161W	YIL161W	-1.46	3.161e-53	4.075	0.020477	Putative protein of unknown function; green fluorescent protein (GFP)-fusion protein localizes to the cytoplasm; mRNA is enriched in Scp160p-associated mRNPs; YIL161W is a non-essential gene
209	YPL247C	YPL247C	-1.453	2.329e-52	5.135	0.024807	Putative protein of unknown function; green fluorescent protein (GFP)-fusion protein localizes to the cytoplasm and nucleus; similar to the petunia WD repeat protein an11; overexpression causes a cell cycle delay or arrest
210	YPL060W	LPE10	-1.448	3.432e-53	4.105	0.020525	Mitochondrial inner membrane magnesium transporter, involved in maintenance of mitochondrial magnesium concentrations and membrane potential; indirectly affects splicing of group II introns; functionally and structurally related to Mrs2p
211	YBR003W	COQ1	-1.442	5.809e-52	5.78	0.027264	Hexaprenyl pyrophosphate synthetase, catalyzes the first step in ubiquinone (coenzyme Q) biosynthesis
212	YPL196W	OXR1	-1.439	2.783e-52	5.225	0.02512	Protein of unknown function required for normal levels of resistance to oxidative damage, null mutants are sensitive to hydrogen peroxide; member of a conserved family of proteins found in eukaryotes
213	YIL096C	YIL096C	-1.432	4.491e-52	5.575	0.026548	Putative protein of unknown function; associates with precursors of the 60S ribosomal subunit; predicted to be involved in ribosome biogenesis
214	YBR255W	YBR255W	-1.428	2.905e-52	5.24	0.025072	Protein of unknown function, required for normal growth rate at 15 degrees C; green fluorescent protein (GFP)-fusion protein localizes to the cytoplasm in a punctate pattern; mtc4 is synthetically sick with cdc13-1
215	YKL037W	YKL037W	-1.419	2.467e-51	6.815	0.030977	Putative protein of unknown function; null mutant is viable and displays elevated frequency of mitochondrial genome loss; null mutation confers sensitivity to tunicamycin and DTT
216	YNL325C	FIG4	-1.418	1.257e-51	6.32	0.029395	Phosphatidylinositol 3,5-bisphosphate (PtdIns[3,5]P) phosphatase; required for efficient mating and response to osmotic shock; physically associates with and regulated by Vac14p; contains a SAC1-like domain
217	YIL135C	VHS2	-1.41	6.177e-52	5.81	0.027277	Cytoplasmic protein of unknown function; identified as a high-copy suppressor of the synthetic lethality of a sis2 sit4 double mutant, suggesting a role in G1/S phase progression; similar to Mlf3p
218	YDR524C	AGE1	-1.403	8.845e-52	6.08	0.028411	ADP-ribosylation factor (ARF) GTPase activating protein (GAP) effector, involved in the secretory and endocytic pathways; contains C2C2H2 cysteine/histidine motif
219	YGL115W	SNF4	-1.392	3.763e-50	9.015	0.038362	Activating gamma subunit of the AMP-activated Snf1p kinase complex (contains Snf1p and a Sip1p/Sip2p/Gal83p family member); activates glucose-repressed genes, represses glucose-induced genes; role in sporulation, and peroxisome biogenesis
220	YLR386W	VAC14	-1.391	8.518e-51	7.685	0.033855	Protein involved in regulated synthesis of PtdIns(3,5)P(2), in control of trafficking of some proteins to the vacuole lumen via the MVB, and in maintenance of vacuole size and acidity; interacts with Fig4p; activator of Fab1p
221	YOR209C	NPT1	-1.389	3.257e-51	7	0.031532	Nicotinate phosphoribosyltransferase, acts in the salvage pathway of NAD+ biosynthesis; required for silencing at rDNA and telomeres and has a role in silencing at mating-type loci; localized to the nucleus
222	YKL039W	PTM1	-1.386	1.973e-51	6.665	0.030573	Protein of unknown function, copurifies with late Golgi vesicles containing the v-SNARE Tlg2p
223	YLR420W	URA4	-1.382	3.291e-51	7.01	0.031435	Dihydroorotase, catalyzes the third enzymatic step in the de novo biosynthesis of pyrimidines, converting carbamoyl-L-aspartate into dihydroorotate
224	YIL107C	PFK26	-1.381	2.105e-51	6.695	0.030571	6-phosphofructo-2-kinase, inhibited by phosphoenolpyruvate and sn-glycerol 3-phosphate; has negligible fructose-2,6-bisphosphatase activity; transcriptional regulation involves protein kinase A
225	YGR271W	SLH1	-1.379	3.51e-51	7.04	0.031429	Putative RNA helicase related to Ski2p, involved in translation inhibition of non-poly(A) mRNAs; required for repressing propagation of dsRNA viruses
226	YMR183C	SSO2	-1.378	2.575e-51	6.845	0.030973	Plasma membrane t-SNARE involved in fusion of secretory vesicles at the plasma membrane; syntaxin homolog that is functionally redundant with Sso1p
227	YLR387C	YLR387C	-1.357	1.734e-50	8.36	0.036667	Cytoplasmic 60S subunit biogenesis factor, associates with pre-60S particles; similar to Rei1p and shares partially redundant function in cytoplasmic 60S subunit maturation; contains dispersed C2H2 zinc finger domains
228	YLR319C	BUD6	-1.357	6.806e-51	7.5	0.033333	Actin- and formin-interacting protein, involved in actin cable nucleation and polarized cell growth; isolated as bipolar budding mutant; potential Cdc28p substrate
229	YOR035C	SHE4	-1.355	3.918e-50	9.045	0.038326	Protein containing a UCS (UNC-45/CRO1/SHE4) domain, binds to myosin motor domains to regulate myosin function; involved in endocytosis, polarization of the actin cytoskeleton, and asymmetric mRNA localization
230	YIL097W	FYV10	-1.353	1.267e-49	10.19	0.042282	Protein of unknown function, required for survival upon exposure to K1 killer toxin; involved in proteasome-dependent catabolite inactivation of FBPase; contains CTLH domain; plays role in anti-apoptosis
231	YKL158W	YKL157W	-1.353	8.093e-51	7.64	0.033805
232	YGR092W	DBF2	-1.344	1.781e-50	8.375	0.036572	Ser/Thr kinase involved in transcription and stress response; functions as part of a network of genes in exit from mitosis; localization is cell cycle regulated; activated by Cdc15p during the exit from mitosis
233	YHR206W	SKN7	-1.341	1.506e-49	10.37	0.042675	Nuclear response regulator and transcription factor, part of a branched two-component signaling system; required for optimal induction of heat-shock genes in response to oxidative stress; involved in osmoregulation
234	YBR120C	CBP6	-1.34	2.561e-50	8.675	0.037232	Mitochondrial translational activator of the COB mRNA; phosphorylated
235	YHR178W	STB5	-1.337	5.058e-50	9.25	0.03903	Transcription factor, involved in regulating multidrug resistance and oxidative stress response; forms a heterodimer with Pdr1p; contains a Zn(II)2Cys6 zinc finger domain that interacts with a pleiotropic drug resistance element in vitro
236	YJL123C	YJL123C	-1.33	1.192e-49	10.095	0.042063	Protein of unknown function that may interact with ribosomes; green fluorescent protein (GFP)-fusion protein localizes to the cytoplasm and to COPI-coated vesicles (early Golgi); mtc1 is synthetically lethal with cdc13-1
237	YHL023C	RMD11	-1.329	2.05e-50	8.51	0.03684	Subunit of the conserved Npr2/3 complex that mediates downregulation of TORC1 activity upon amino acid limitation; subunit of SEA (Seh1-associated) complex; null mutant displays delayed meiotic DNA replication and double-strand break repair
238	YER149C	PEA2	-1.325	2e-49	10.675	0.043394	Coiled-coil polarisome protein required for polarized morphogenesis, cell fusion, and low affinity Ca2+ influx; forms polarisome complex with Bni1p, Bud6p, and Spa2p; localizes to sites of polarized growth
239	YPR090W	YPR090W	-1.323	9.511e-50	9.87	0.041297
240	YPL133C	RDS2	-1.322	1.972e-50	8.495	0.036935	Transcription factor involved in regulating gluconeogenesis and glyoxylate cycle genes; member of the zinc cluster family of proteins; confers resistance to ketoconazole
241	YOR037W	CYC2	-1.32	2.27e-50	8.585	0.037004	Mitochondrial peripheral inner membrane protein, contains a FAD cofactor in a domain exposed in the intermembrane space; exhibits redox activity in vitro; likely participates in ligation of heme to acytochromes c and c1 (Cyc1p and Cyt1p)
242	YML019W	OST6	-1.318	2.703e-50	8.72	0.037265	Subunit of the oligosaccharyltransferase complex of the ER lumen, which catalyzes asparagine-linked glycosylation of newly synthesized proteins; similar to and partially functionally redundant with Ost3p
243	YOR170W	YOR170W	-1.317	4.046e-49	11.4	0.045418	Dubious open reading frame unlikely to encode a protein, based on available experimental and comparative sequence data; partially overlaps the verified gene LCB4
244	YER089C	PTC2	-1.316	5.235e-50	9.29	0.039034	Type 2C protein phosphatase (PP2C); dephosphorylates Hog1p to limit maximal osmostress induced kinase activity; dephosphorylates Ire1p to downregulate the unfolded protein response; dephosphorylates Cdc28p; inactivates the DNA damage checkpoint
245	YER084W	YER084W	-1.31	1.568e-49	10.39	0.042582	Dubious open reading frame unlikely to encode a protein, based on available experimental and comparative sequence data
246	YDR474C	YDR474C	-1.302	1.454e-49	10.345	0.042748
247	YDR043C	NRG1	-1.3	8.534e-49	12.34	0.048203	Transcriptional repressor that recruits the Cyc8p-Tup1p complex to promoters; mediates glucose repression and negatively regulates a variety of processes including filamentous growth and alkaline pH response
248	YIL105C	YIL105C	-1.296	2.064e-49	10.72	0.043226	Phosphoinositide PI4,5P(2) binding protein, forms a complex with Slm2p; acts downstream of Mss4p in a pathway regulating actin cytoskeleton organization in response to stress; phosphorylated by the TORC2 complex
249	YPR064W	YPR064W	-1.291	6.402e-49	11.995	0.047411	Dubious open reading frame unlikely to encode a functional protein, based on available experimental and comparative sequence data
250	YJL044C	GYP6	-1.288	1.672e-49	10.45	0.042653	GTPase-activating protein (GAP) for the yeast Rab family member, Ypt6p; involved in vesicle mediated protein transport
251	YCR017C	CWH43	-1.281	2.618e-49	10.995	0.044157	Putative sensor/transporter protein involved in cell wall biogenesis; contains 14-16 transmembrane segments and several putative glycosylation and phosphorylation sites; null mutation is synthetically lethal with pkc1 deletion
252	YLR228C	ECM22	-1.281	2.052e-49	10.71	0.04336	Sterol regulatory element binding protein, regulates transcription of sterol biosynthetic genes; contains Zn[2]-Cys[6] binuclear cluster; homologous to Upc2p; relocates from intracellular membranes to perinuclear foci on sterol depletion
253	YNL329C	PEX6	-1.278	8.521e-49	12.335	0.048373	AAA-peroxin that heterodimerizes with AAA-peroxin Pex1p and participates in the recycling of peroxisomal signal receptor Pex5p from the peroxisomal membrane to the cystosol
254	YGR229C	SMI1	-1.277	3.275e-49	11.2	0.0448	Protein involved in the regulation of cell wall synthesis; proposed to be involved in coordinating cell cycle progression with cell wall integrity
255	YNL271C	BNI1	-1.271	6.806e-49	12.07	0.04752	Formin, nucleates the formation of linear actin filaments, involved in cell processes such as budding and mitotic spindle orientation which require the formation of polarized actin cables, functionally redundant with BNR1
256	YOR097C	YOR097C	-1.266	4.187e-49	11.42	0.045317	Putative protein of unknown function; identified as interacting with Hsp82p in a high-throughput two-hybrid screen; YOR097C is not an essential gene
