# Supplementary material for: A Global Perspective of the Genetic Basis for Carbonyl Stress Resistance
Source: G3 (Bethesda). 2011 Aug 1;1(3):219–31. doi: 10.1534/g3.111.000505 (PMC3276133; doi:10.1534/g3.111.000505)
Supplement: Supporting Information [file supp_1.3.219_TableS3.xls]

## Sheet: homozygous deletions
Table S3
This table lists the log2 ratio values for the glyoxal resistance screen for three replicates performed on the homozygous deletion pool
strain	Gene	glyoxal 80mM (1)	glyoxal 80mM (2)	glyoxal 80mM (3)	Average	Gene Description
YGR240C::chr00_2	PFK1	-8.41806	-9.1269	-8.80076	-8.78191	Alpha subunit of heterooctameric phosphofructokinase involved in glycolysis, indispensable for anaerobic growth, activated by fructose-2,6-bisphosphate and AMP, mutation inhibits glucose induction of cell cycle-related genes
YCR064C::chr00_16a	YCR064C	-8.42065	-8.66478	-8.56754	-8.55099	Dubious open reading frame unlikely to encode a protein, based on experimental and comparative sequence data; partially overlaps the verified gene BUD31
YCL016C::chr3_1	DCC1	-7.42239	-8.88799	-8.12686	-8.14575	Subunit of a complex with Ctf8p and Ctf18p that shares some components with Replication Factor C, required for sister chromatid cohesion and telomere length maintenance
YML010W-A::chr13_2	YML010W-A	-7.2124	-7.36982	-7.64651	-7.40958
YGL066W::chr7_1	SGF73	-6.70807	-7.34579	-7.17756	-7.07714	SAGA complex subunit with a role in anchoring the deubiquitination module into SAGA and SLIK complexes; involved in preinitiation complex assembly at promoters; human ortholog ataxin-7 is associated with spinocerebellar ataxia diseases
YLR396C::chr12_5	VPS33	-6.85935	-6.87819	-7.09227	-6.94327	ATP-binding protein that is a subunit of the HOPS complex and of the CORVET tethering complex; essential for protein sorting, vesicle docking and fusion at the vacuole
YAR018C::chr1_1	KIN3	-6.91936	-6.97401	-6.92722	-6.9402	Nonessential protein kinase with unknown cellular role
YGL054C::chr7_1	ERV14	-6.40917	-7.176	-6.86127	-6.81548	Protein localized to COPII-coated vesicles, involved in vesicle formation and incorporation of specific secretory cargo; required for the delivery of bud-site selection protein Axl2p to cell surface; related to Drosophila cornichon
YOR198C::chr15_3	BFR1	-6.334	-6.7362	-7.21551	-6.7619	Component of mRNP complexes associated with polyribosomes; implicated in secretion and nuclear segregation; multicopy suppressor of BFA (Brefeldin A) sensitivity
YGL095C::chr7_1	VPS45	-6.52963	-6.02606	-7.69965	-6.75178	Protein of the Sec1p/Munc-18 family, essential for vacuolar protein sorting; required for the function of Pep12p and the early endosome/late Golgi SNARE Tlg2p; essential for fusion of Golgi-derived vesicles with the prevacuolar compartment
YLL043W::chr12_1	FPS1	-6.34194	-7.08296	-6.73623	-6.72038	Plasma membrane channel, member of major intrinsic protein (MIP) family; involved in efflux of glycerol and in uptake of acetic acid and the trivalent metalloids arsenite and antimonite; phosphorylated by Hog1p MAPK under acetate stress
YDR392W::chr4_7	SPT3	-6.00212	-7.36377	-6.6845	-6.68346	Subunit of the SAGA and SAGA-like transcriptional regulatory complexes, interacts with Spt15p to activate transcription of some RNA polymerase II-dependent genes, also functions to inhibit transcription at some promoters
YKL113C::chr11_2	RAD27	-6.64067	-6.88391	-5.37051	-6.29836	5' to 3' exonuclease, 5' flap endonuclease, required for Okazaki fragment processing and maturation as well as for long-patch base-excision repair; member of the S. pombe RAD2/FEN1 family
YDR162C::chr4_5	NBP2	-5.93452	-6.40195	-6.29311	-6.20986	Protein involved in the HOG (high osmolarity glycerol) pathway, negatively regulates Hog1p by recruitment of phosphatase Ptc1p the Pbs2p-Hog1p complex, found in the nucleus and cytoplasm, contains an SH3 domain that binds Pbs2p
YLR110C::chr00_15	CCW12	-6.11008	-6.23798	-6.26145	-6.20317	Cell wall mannoprotein with a role in maintenance of newly synthesized areas of cell wall; localizes to periphery of small buds, septum region of larger buds, and shmoo tip
YHR200W::chr8_3	RPN10	-6.13306	-6.14713	-6.24594	-6.17538	Non-ATPase base subunit of the 19S regulatory particle (RP) of the 26S proteasome; N-terminus plays a role in maintaining the structural integrity of the RP; binds selectively to polyubiquitin chains; homolog of the mammalian S5a protein
YLR148W::chr12_3	PEP3	-6.07322	-5.5189	-6.63855	-6.07689	Component of CORVET tethering complex; vacuolar peripheral membrane protein that promotes vesicular docking/fusion reactions in conjunction with SNARE proteins, required for vacuolar biogenesis
YAR014C::chr1_1	BUD14	-5.84002	-6.113	-5.99944	-5.98415	Protein involved in bud-site selection, Bud14p-Glc7p complex is a cortical regulator of dynein; inhibitor of the actin assembly factor Bnr1p (formin); diploid mutants display a random budding pattern instead of the wild-type bipolar pattern
YOR141C::chr15_2	ARP8	-5.68975	-5.99394	-6.22704	-5.97024	Nuclear actin-related protein involved in chromatin remodeling, component of chromatin-remodeling enzyme complexes; has mRNA binding activity
YDR323C::chr4_6	PEP7	-6.03668	-5.16931	-6.63135	-5.94578	Multivalent adaptor protein that facilitates vesicle-mediated vacuolar protein sorting by ensuring high-fidelity vesicle docking and fusion, which are essential for targeting of vesicles to the endosome; required for vacuole inheritance
YLR111W::chr12_2	YLR111W	-5.5962	-6.07081	-5.82602	-5.83101	Dubious open reading frame unlikely to encode a protein, based on available experimental and comparative sequence data
YGL012W::chr7_1	ERG4	-5.38768	-5.96094	-5.74678	-5.69847	C-24(28) sterol reductase, catalyzes the final step in ergosterol biosynthesis; mutants are viable, but lack ergosterol
YKR001C::chr11_3	VPS1	-5.50187	-5.28006	-6.20934	-5.66376	Dynamin-like GTPase required for vacuolar sorting; also involved in actin cytoskeleton organization, endocytosis, late Golgi-retention of some proteins, regulation of peroxisome biogenesis
YMR123W::chr00_9	PKR1	-5.42617	-5.86129	-5.59961	-5.62902	V-ATPase assembly factor, functions with other V-ATPase assembly factors in the ER to efficiently assemble the V-ATPase membrane sector (V0)
YOR290C::chr15_4	SNF2	-4.87328	-5.71234	-6.19707	-5.59423	Catalytic subunit of the SWI/SNF chromatin remodeling complex involved in transcriptional regulation; contains DNA-stimulated ATPase activity; functions interdependently in transcriptional activation with Snf5p and Snf6p
YLR055C::chr12_2	SPT8	-5.14531	-5.79974	-5.43778	-5.46094	Subunit of the SAGA transcriptional regulatory complex but not present in SAGA-like complex SLIK/SALSA, required for SAGA-mediated inhibition at some promoters
YEL003W::chr5_2	GIM4	-5.06877	-5.79239	-5.42092	-5.42736	Subunit of the heterohexameric cochaperone prefoldin complex which binds specifically to cytosolic chaperonin and transfers target proteins to it
YNL147W::chr00_18	LSM7	-4.59099	-5.36347	-6.11923	-5.3579	Lsm (Like Sm) protein; part of heteroheptameric complexes (Lsm2p-7p and either Lsm1p or 8p): cytoplasmic Lsm1p complex involved in mRNA decay; nuclear Lsm8p complex part of U6 snRNP and possibly involved in processing tRNA, snoRNA, and rRNA
YOR036W::chr15_1	PEP12	-4.66025	-5.66447	-5.62151	-5.31541	Target membrane receptor (t-SNARE) for vesicular intermediates traveling between the Golgi apparatus and the vacuole; controls entry of biosynthetic, endocytic, and retrograde traffic into the prevacuolar compartment; syntaxin
YKR072C::chr00_3	SIS2	-4.55859	-5.98496	-5.07524	-5.20626	Negative regulatory subunit of protein phosphatase 1 Ppz1p and also a subunit of the phosphopantothenoylcysteine decarboxylase (PPCDC; Cab3p, Sis2p, Vhs3p) complex, which catalyzes the third step of coenzyme A biosynthesis
YDR389W::chr4_7	SAC7	-4.94465	-5.23441	-5.24119	-5.14008	GTPase activating protein (GAP) for Rho1p, involved in signaling to the actin cytoskeleton, null mutations suppress tor2 mutations and temperature sensitive mutations in actin; potential Cdc28p substrate
YNL323W::chr14_1	LEM3	-4.60559	-5.10494	-5.46441	-5.05831	Membrane protein of the plasma membrane and ER, interacts specifically in vivo with the phospholipid translocase (flippase) Dnf1p; involved in translocation of phospholipids and alkylphosphocholine drugs across the plasma membrane
YPL205C::chr16_1	YPL205C	-4.63061	-3.22774	-7.09428	-4.98421	Hypothetical protein; deletion of locus affects telomere length
YML048W::chr13_1b	GSF2	-4.84534	-5.11873	-4.93459	-4.96622	ER localized integral membrane protein that may promote secretion of certain hexose transporters, including Gal2p; involved in glucose-dependent repression
YJL029C::chr00_13	VPS53	-4.99726	-3.75149	-6.05668	-4.93514	Component of the GARP (Golgi-associated retrograde protein) complex, Vps51p-Vps52p-Vps53p-Vps54p, which is required for the recycling of proteins from endosomes to the late Golgi; required for vacuolar protein sorting
YEL027W::chr5_2	CUP5	-3.99314	-4.79786	-5.67897	-4.82332	Proteolipid subunit of the vacuolar H(+)-ATPase V0 sector (subunit c; dicyclohexylcarbodiimide binding subunit); required for vacuolar acidification and important for copper and iron metal ion homeostasis
YGR097W::chr7_4	ASK10	-4.58769	-4.88036	-4.97561	-4.81455	Component of RNA polymerase II holoenzyme, phosphorylated in response to oxidative stress; has a role in destruction of Ssn8p; proposed to function in activation of the glycerol channel Fps1p; paralogous to Rgc1p
YPR173C::chr16_5	VPS4	-4.53709	-4.91549	-4.97595	-4.80951	AAA-ATPase involved in multivesicular body (MVB) protein sorting, ATP-bound Vps4p localizes to endosomes and catalyzes ESCRT-III disassembly and membrane release; ATPase activity is activated by Vta1p; regulates cellular sterol metabolism
YML097C::chr00_9	VPS9	-4.10854	-4.94388	-5.10037	-4.7176	A guanine nucleotide exchange factor involved in vesicle-mediated vacuolar protein transport; specifically stimulates the intrinsic guanine nucleotide exchange activity of Vps21p/Rab5: similar to mammalian ras inhibitors; binds ubiquitin
YGR252W::chr00_17a	GCN5	-5.43497	-4.07771	-4.63413	-4.7156	Histone acetyltransferase, acetylates N-terminal lysines on histones H2B and H3; catalytic subunit of the ADA and SAGA histone acetyltransferase complexes; founding member of the Gcn5p-related N-acetyltransferase superfamily
YDL020C::chr4_1	RPN4	-4.86837	-4.4764	-4.77461	-4.70646	Transcription factor that stimulates expression of proteasome genes; Rpn4p levels are in turn regulated by the 26S proteasome in a negative feedback control mechanism; RPN4 is transcriptionally regulated by various stress responses
YKL181W::chr11_2	PRS1	-4.95483	-3.40835	-5.19205	-4.51841	5-phospho-ribosyl-1(alpha)-pyrophosphate synthetase, synthesizes PRPP, which is required for nucleotide, histidine, and tryptophan biosynthesis; one of five related enzymes, which are active as heteromultimeric complexes
YGR078C::chr7_4	PAC10	-4.69567	-2.16844	-6.43241	-4.43217	Part of the heteromeric co-chaperone GimC/prefoldin complex, which promotes efficient protein folding
YDR455C::chr4_8	YDR455C	-4.11604	-4.55732	-4.4706	-4.38132	Dubious open reading frame unlikely to encode a protein, based on available experimental and comparative sequence data; partially overlaps the verified gene YDR456W
YAL059W::chr1_1	ECM1	-4.41332	-4.2409	-4.42771	-4.36064	Pre-ribosomal factor involved in 60S ribosomal protein subunit export; associates with the pre-60S particle; shuttles between the nucleus and cytoplasm
YGL007W::chr7_1	BRP1	-4.0521	-4.08744	-4.84305	-4.32753	Dubious ORF located in the upstream region of PMA1, deletion leads to polyamine resistance due to downregulation of PMA1
YOR069W::chr15_1	VPS5	-4.02447	-4.3088	-4.60719	-4.31349	Nexin-1 homolog required for localizing membrane proteins from a prevacuolar/late endosomal compartment back to the late Golgi apparatus; structural component of the retromer membrane coat complex; forms a retromer subcomplex with Vps17p
YBR290W::chr00_1	BSD2	-3.87068	-4.37574	-4.65738	-4.30127	Heavy metal ion homeostasis protein, facilitates trafficking of Smf1p and Smf2p metal transporters to the vacuole where they are degraded, controls metal ion transport, prevents metal hyperaccumulation, functions in copper detoxification
YAL026C::chr1_1	DRS2	-5.41472	-4.03197	-3.43623	-4.29431	Aminophospholipid translocase (flippase) that maintains membrane lipid asymmetry in post-Golgi secretory vesicles; contributes to clathrin-coated vesicle formation and endocytosis; mutations in human homolog ATP8B1 result in liver disease
YKL041W::chr11_1	VPS24	-3.74363	-4.95578	-4.13789	-4.2791	One of four subunits of the endosomal sorting complex required for transport III (ESCRT-III); forms an ESCRT-III subcomplex with Did4p; involved in the sorting of transmembrane proteins into the multivesicular body (MVB) pathway
YDR456W::chr4_8	NHX1	-3.59765	-4.5041	-4.72108	-4.27428	Na+/H+ and K+/H+ exchanger, required for intracellular sequestration of Na+ and K+; located in the vacuole and late endosome compartments; required for osmotolerance to acute hypertonic shock and for vacuolar fusion
YDL033C::chr4_1	SLM3	-1.16365	-5.5644	-6.04315	-4.25707	tRNA-specific 2-thiouridylase, responsible for 2-thiolation of the wobble base of mitochondrial tRNAs; human ortholog is implicated in myoclonus epilepsy associated with ragged red fibers (MERRF)
YNL248C::chr14_1	RPA49	-4.31187	-2.48886	-5.91805	-4.23959	RNA polymerase I subunit A49
YNL055C::chr00_18	POR1	-4.72776	-3.91793	-3.83625	-4.16065	Mitochondrial porin (voltage-dependent anion channel), outer membrane protein required for the maintenance of mitochondrial osmotic stability and mitochondrial membrane permeability; phosphorylated
YGL072C::chr7_1	YGL072C	-3.74324	-7.37515	-1.33907	-4.15249	Dubious open reading frame unlikely to encode a protein; partially overlaps the verified gene HSF1; null mutant displays increased resistance to antifungal agents gliotoxin, cycloheximide and H2O2
YAL002W::chr1_1	VPS8	-4.41164	-4.22766	-3.81721	-4.15217	Membrane-associated protein that interacts with Vps21p to facilitate soluble vacuolar protein localization; component of the CORVET complex; required for localization and trafficking of the CPY sorting receptor; contains RING finger motif
YOR068C::chr15_1	VAM10	-3.79922	-4.22938	-4.27555	-4.10138	Protein involved in vacuole morphogenesis; acts at an early step of homotypic vacuole fusion that is required for vacuole tethering
YOR089C::chr15_1	VPS21	-3.88722	-4.20505	-4.1997	-4.09732	Rab family GTPase required for endocytic transport and for sorting of vacuolar hydrolases; localized in endocytic intermediates; detected in mitochondria; geranylgeranylation required for membrane association; mammalian Rab5 homolog
YDL192W::chr4_3	ARF1	-4.79504	-3.36054	-3.87938	-4.01165	ADP-ribosylation factor, GTPase of the Ras superfamily involved in regulation of coated vesicle formation in intracellular trafficking within the Golgi; functionally interchangeable with Arf2p
YOR085W::chr15_1	OST3	-4.09831	-4.23128	-3.70087	-4.01015	Gamma subunit of the oligosaccharyltransferase complex of the ER lumen, which catalyzes asparagine-linked glycosylation of newly synthesized proteins; Ost3p is important for N-glycosylation of a subset of proteins
YLR264W::chr12_4	RPS28B	-3.06435	-3.46743	-5.08666	-3.87281	Protein component of the small (40S) ribosomal subunit; nearly identical to Rps28Ap and has similarity to rat S28 ribosomal protein
YOR132W::chr15_2	VPS17	-3.62517	-3.59415	-4.23092	-3.81675	Subunit of the membrane-associated retromer complex essential for endosome-to-Golgi retrograde protein transport; peripheral membrane protein that assembles onto the membrane with Vps5p to promote vesicle formation
YEL050C::chr5_2	RML2	-4.16843	-5.79051	-1.44821	-3.80238	Mitochondrial ribosomal protein of the large subunit, has similarity to E. coli L2 ribosomal protein; fat21 mutant allele causes inability to utilize oleate and may interfere with activity of the Adr1p transcription factor
YHL031C::chr8_1	GOS1	-3.70583	-3.59973	-4.06806	-3.79121	v-SNARE protein involved in Golgi transport, homolog of the mammalian protein GOS-28/GS28
YLR025W::chr12_1	SNF7	-3.82508	-3.9498	-3.3997	-3.72486	One of four subunits of the endosomal sorting complex required for transport III (ESCRT-III); involved in the sorting of transmembrane proteins into the multivesicular body (MVB) pathway; recruited from the cytoplasm to endosomal membranes
YOR205C::chr15_3	LRC5	-2.98841	-1.09977	-6.99961	-3.69593	Protein of unknown function; null mutant is defective in respiration and interacts synthetically with prohibitin (phb1); the authentic, non-tagged protein is detected in purified mitochondria in high-throughput studies
YDL056W::chr4_1	MBP1	-3.54711	-1.95667	-5.57519	-3.69299	Transcription factor involved in regulation of cell cycle progression from G1 to S phase, forms a complex with Swi6p that binds to MluI cell cycle box regulatory element in promoters of DNA synthesis genes
YDR176W::chr4_5	NGG1	-2.54296	-4.10214	-4.41306	-3.68605	Transcriptional regulator involved in glucose repression of Gal4p-regulated genes; component of transcriptional adaptor and histone acetyltransferase complexes, the ADA complex, the SAGA complex, and the SLIK complex
YDR349C::chr4_7	YPS7	-3.25566	-3.49436	-4.27906	-3.67636	Putative GPI-anchored aspartic protease, member of the yapsin family of proteases involved in cell wall growth and maintenance; located in the cytoplasm and endoplasmic reticulum
YOL059W::chr15_5	GPD2	-3.06523	-4.03505	-3.80931	-3.63653	NAD-dependent glycerol 3-phosphate dehydrogenase, homolog of Gpd1p, expression is controlled by an oxygen-independent signaling pathway required to regulate metabolism under anoxic conditions; located in cytosol and mitochondria
YOR039W::chr15_1	CKB2	-3.31281	-3.58137	-3.97037	-3.62152	Beta' regulatory subunit of casein kinase 2 (CK2), a Ser/Thr protein kinase with roles in cell growth and proliferation; CK2, comprised of CKA1, CKA2, CKB1 and CKB2, has many substrates including transcription factors and all RNA polymerase
YPL018W::chr16_3	CTF19	-5.12923	-1.0882	-4.5998	-3.60574	Outer kinetochore protein, required for accurate mitotic chromosome segregation; component of the kinetochore sub-complex COMA (Ctf19p, Okp1p, Mcm21p, Ame1p) that functions as a platform for kinetochore assembly
YGR270W::chr00_3	YTA7	-3.22244	-3.34187	-4.23292	-3.59908	Protein that localizes to chromatin and has a role in regulation of histone gene expression; has a bromodomain-like region that interacts with the N-terminal tail of histone H3, and an ATPase domain; potentially phosphorylated by Cdc28p
YJL175W::chr00_14	YJL175W	-3.15777	-3.8823	-3.53899	-3.52635	Dubious open reading frame unlikely to encode a functional protein; deletion confers resistance to cisplatin, hypersensitivity to 5-fluorouracil, and growth defect at high pH with high calcium; overlaps gene for SWI3 transcription factor
YDL006W::chr4_1	PTC1	-3.09836	-3.38936	-4.04142	-3.50971	Type 2C protein phosphatase (PP2C); dephosphorylates Hog1p, inactivating osmosensing MAPK cascade; involved in Fus3p activation during pheromone response; deletion affects precursor tRNA splicing, mitochondrial inheritance, and sporulation
YAL053W::chr1_1	FLC2	-3.31213	-3.77663	-3.3926	-3.49379	Putative FAD transporter; required for uptake of FAD into endoplasmic reticulum; involved in cell wall maintenance
YMR078C::chr00_6	CTF18	-2.98239	-1.71794	-5.6685	-3.45628	Subunit of a complex with Ctf8p that shares some subunits with Replication Factor C and is required for sister chromatid cohesion; may have overlapping functions with Rad24p in the DNA damage replication checkpoint
YDL041W::chr4_1	YDL041W	-3.54258	-3.30538	-3.44867	-3.43221	Dubious open reading frame unlikely to encode a protein, based on available experimental and comparative sequence data; overlaps the verified gene SIR2/YDL042C
YOR332W::chr15_4	VMA4	-2.81084	-2.77163	-4.60742	-3.39663	Subunit E of the eight-subunit V1 peripheral membrane domain of the vacuolar H+-ATPase (V-ATPase), an electrogenic proton pump found throughout the endomembrane system; required for the V1 domain to assemble onto the vacuolar membrane
YPL008W::chr16_3	CHL1	-2.70695	-4.09723	-3.37419	-3.39279	Probable DNA helicase involved in sister-chromatid cohesion and genome integrity; interacts with ECO1 and CTF18; mutants are defective in silencing, rDNA recombination, aging and the heat shock response; FANCJ-like helicase family member
YOR291W::chr15_4	YOR291W	-3.12008	-2.59052	-4.43422	-3.38161	Vacuolar protein with a possible role in sequestering heavy metals; has similarity to the type V P-type ATPase Spf1p; homolog of human ATP13A2 (PARK9), mutations in which are associated with Parkinson disease and Kufor-Rakeb syndrome
YMR156C::chr13_4	TPP1	-3.63998	-1.9577	-4.51298	-3.37022	DNA 3'-phosphatase that functions in repair of endogenous damage of double-stranded DNA, activity is specific for removal of 3' phosphates at strand breaks; has similarity to the l-2-haloacid dehalogenase superfamily
YDL095W::chr4_1	PMT1	-3.37782	-3.10599	-3.59922	-3.36101	Protein O-mannosyltransferase, transfers mannose from dolichyl phosphate-D-mannose to protein Ser/Thr residues; 1 of 7 related proteins involved in O-glycosylation which is essential for cell wall rigidity; involved in ER quality control
YKL212W::chr11_3	SAC1	-3.8425	-2.65007	-3.37727	-3.28995	Phosphatidylinositol phosphate (PtdInsP) phosphatase involved in hydrolysis of PtdIns[4]P; transmembrane protein localizes to ER and Golgi; involved in protein trafficking and processing, secretion, and cell wall maintenance
YOR061W::chr15_1	CKA2	-3.38416	-2.87271	-3.60014	-3.28567	Alpha' catalytic subunit of casein kinase 2 (CK2), a Ser/Thr protein kinase with roles in cell growth and proliferation; CK2, comprised of CKA1, CKA2, CKB1 and CKB2, has many substrates including transcription factors and all RNA polymerase
YNL180C::chr14_2	RHO5	-3.62896	-2.02903	-4.18241	-3.28013	Non-essential small GTPase of the Rho/Rac subfamily of Ras-like proteins, likely involved in protein kinase C (Pkc1p)-dependent signal transduction pathway that controls cell integrity
YML102C-A::chr00_9	YML102C-A	-3.17355	-4.11505	-2.54081	-3.27647
YJR033C::chr00_13	RAV1	-2.95701	-3.45817	-3.28099	-3.23206	Subunit of the RAVE complex (Rav1p, Rav2p, Skp1p), which promotes assembly of the V-ATPase holoenzyme; required for transport between the early and late endosome/PVC and for localization of TGN membrane proteins; potential Cdc28p substrate
YKL002W::chr11_1	DID4	-3.17979	-2.59083	-3.92015	-3.23026	Class E Vps protein of the ESCRT-III complex, required for sorting of integral membrane proteins into lumenal vesicles of multivesicular bodies, and for delivery of newly synthesized vacuolar enzymes to the vacuole, involved in endocytosis
YNL322C::chr14_1	KRE1	-2.23673	-3.88211	-3.52831	-3.21572	Cell wall glycoprotein involved in beta-glucan assembly; serves as a K1 killer toxin membrane receptor
YPR044C::chr16_4	OPI11	-3.10798	-1.58787	-4.93845	-3.21143	Dubious open reading frame unlikely to encode a protein, based on available experimental and comparative sequence data; partially overlaps verified gene RPL43A/YPR043W; deletion confers sensitivity to GSAO
YJR102C::chr10_4	VPS25	-3.50027	-2.24695	-3.85129	-3.1995	Component of the ESCRT-II complex, which is involved in ubiquitin-dependent sorting of proteins into the endosome
YAL020C::chr1_1	ATS1	-3.79556	-1.98137	-3.79377	-3.19023	Protein required, with Elongator complex, Kti11p, and Kti12p, for modification of wobble nucleosides in tRNA; has a potential role in regulatory interactions between microtubules and the cell cycle
YML028W::chr13_2	TSA1	-3.15404	-3.22443	-3.1487	-3.17572	Thioredoxin peroxidase, acts as both a ribosome-associated and free cytoplasmic antioxidant; self-associates to form a high-molecular weight chaperone complex under oxidative stress; deletion results in mutator phenotype
YER111C::chr00_5	SWI4	-3.87248	-2.64236	-2.88588	-3.13357	DNA binding component of the SBF complex (Swi4p-Swi6p), a transcriptional activator that in concert with MBF (Mbp1-Swi6p) regulates late G1-specific transcription of targets including cyclins and genes required for DNA synthesis and repair
YML112W::chr00_9	CTK3	-2.02347	-5.81766	-1.53672	-3.12595	Gamma subunit of C-terminal domain kinase I (CTDK-I), which phosphorylates both RNA pol II subunit Rpo21p to affect transcription and pre-mRNA 3' end processing, and ribosomal protein Rps2p to increase translational fidelity
YER107C::chr00_5	GLE2	-2.51056	-5.3068	-1.48629	-3.10122	Component of the Nup82 subcomplex of the nuclear pore complex; required for polyadenylated RNA export but not for protein import; homologous to S. pombe Rae1p
YJL047C::chr10_2	RTT101	-4.23101	-2.92589	-2.13121	-3.09604	Cullin subunit of a Roc1p-dependent E3 ubiquitin ligase complex with a role in anaphase progression; implicated in Mms22-dependent DNA repair; involved with Mms1p in nonfunctional rRNA decay; modified by the ubiquitin-like protein, Rub1p
YJR059W::chr00_13	PTK2	-3.42587	-2.17785	-3.61902	-3.07425	Putative serine/threonine protein kinase involved in regulation of ion transport across plasma membrane; enhances spermine uptake
YLR410W::chr12_5	VIP1	-2.97917	-3.00652	-3.16602	-3.05057	Inositol hexakisphosphate (IP6) and inositol heptakisphosphate (IP7) kinase; IP7 production is important for phosphate signaling; involved in cortical actin cytoskeleton function, and invasive pseudohyphal growth analogous to S. pombe asp1
YLR048W::chr12_2	RPS0B	-2.18674	-2.00547	-4.94096	-3.04439	Protein component of the small (40S) ribosomal subunit, nearly identical to Rps0Ap; required for maturation of 18S rRNA along with Rps0Ap; deletion of either RPS0 gene reduces growth rate, deletion of both genes is lethal
YNL183C::chr14_2	NPR1	-4.3857	-3.80106	-0.919367	-3.03538	Protein kinase that stabilizes several plasma membrane amino acid transporters by antagonizing their ubiquitin-mediated degradation; phosphorylates Aly2p
YKL169C::chr11_2	YKL169C	-4.81166	-2.38227	-1.83945	-3.01113	Dubious open reading frame unlikely to encode a protein, based on available experimental and comparative sequence data; partially overlaps the verified gene MRPL38
YOR221C::chr15_3	MCT1	-4.34666	-2.56172	-2.09048	-2.99962	Predicted malonyl-CoA:ACP transferase, putative component of a type-II mitochondrial fatty acid synthase that produces intermediates for phospholipid remodeling
YDR363W-A::chr00_2	SEM1	-2.82686	-3.87476	-2.28597	-2.99586	Component of the lid subcomplex of the regulatory subunit of the 26S proteasome; involved in mRNA export mediated by the TREX-2 complex (Sac3p-Thp1p); ortholog of human DSS1
YNL284C::chr00_18	MRPL10	-3.91103	-2.89077	-2.09182	-2.96454	Mitochondrial ribosomal protein of the large subunit; appears as two protein spots (YmL10 and YmL18) on two-dimensional SDS gels
YPL002C::chr16_3	SNF8	-2.94769	-2.55899	-3.38528	-2.96399	Component of the ESCRT-II complex, which is involved in ubiquitin-dependent sorting of proteins into the endosome; appears to be functionally related to SNF7; involved in glucose derepression
YMR077C::chr00_6	VPS20	-2.97954	-2.8426	-3.04724	-2.95646	Myristoylated subunit of ESCRTIII, the endosomal sorting complex required for transport of transmembrane proteins into the multivesicular body pathway to the lysosomal/vacuolar lumen; cytoplasmic protein recruited to endosomal membranes
YAR003W::chr1_1	SWD1	-2.93155	-2.46952	-3.44136	-2.94748	Subunit of the COMPASS (Set1C) complex, which methylates histone H3 on lysine 4 and is required in transcriptional silencing near telomeres; WD40 beta propeller superfamily member with similarity to mammalian Rbbp7
YMR097C::chr00_9	MTG1	-3.94686	-2.94935	-1.93913	-2.94511	Putative GTPase peripheral to the mitochondrial inner membrane, essential for respiratory competence, likely functions in assembly of the large ribosomal subunit, has homologs in plants and animals
YDR194C::chr4_5	MSS116	-4.13718	-2.56765	-2.09506	-2.9333	DEAD-box protein required for efficient splicing of mitochondrial Group I and II introns; non-polar RNA helicase that also facilities strand annealing
YDL096C::chr4_2	OPI6	-3.26012	-2.74197	-2.716	-2.90603	Dubious open reading frame unlikely to encode a protein, based on available experimental and comparative sequence data; partially overlaps verified gene PMT1/YDL095W; YDL096C is not essential
YMR216C::chr13_4	SKY1	-2.17242	-2.97065	-3.5149	-2.88599	SR protein kinase (SRPK) involved in regulating proteins involved in mRNA metabolism and cation homeostasis; similar to human SRPK1
YGL025C::chr7_1	PGD1	-2.98487	-1.8443	-3.69054	-2.8399	Subunit of the RNA polymerase II mediator complex; associates with core polymerase subunits to form the RNA polymerase II holoenzyme; essential for basal and activated transcription; direct target of Cyc8p-Tup1p transcriptional corepressor
YAL058W::chr1_1	CNE1	-3.11911	-2.55499	-2.83332	-2.83581	Calnexin; integral membrane ER chaperone involved in folding and quality control of glycoproteins; chaperone activity is inhibited by Mpd1p, with which Cne1p interacts; 24% identical to mammalian calnexin; Ca+ binding not yet shown in yeast
YLR069C::chr12_2	MEF1	-3.84653	-2.62378	-1.99724	-2.82252	Mitochondrial elongation factor involved in translational elongation
YIL060W::chr9_1	YIL060W	-3.2889	-2.29811	-2.76054	-2.78252	Putative protein of unknown function; mutant accumulates less glycogen than does wild type; null mutation results in a decrease in plasma membrane electron transport; YIL060W is not an essential gene
YEL061C::chr5_2	CIN8	-1.5014	-4.61239	-2.20141	-2.77173	Kinesin motor protein involved in mitotic spindle assembly and chromosome segregation
YPL065W::chr16_3	VPS28	-3.20113	-1.96352	-3.0515	-2.73872	Component of the ESCRT-I complex (Stp22p, Srn2p, Vps28p, and Mvb12p), which is involved in ubiquitin-dependent sorting of proteins into the endosome; conserved C-terminal domain interacts with ESCRT-III subunit Vps20p
YHL025W::chr00_8	SNF6	-4.1025	-2.26279	-1.78624	-2.71718	Subunit of the SWI/SNF chromatin remodeling complex involved in transcriptional regulation; functions interdependently in transcriptional activation with Snf2p and Snf5p
YPR164W::chr16_5	MMS1	-3.57249	-1.57774	-2.93075	-2.69366	Subunit of an E3 ubiquitin ligase complex involved in resolving replication intermediates or preventing the damage caused by blocked replication forks; regulates Ty1 transposition; involved with Rtt101p in nonfunctional rRNA decay
YPR087W::chr16_4	VPS69	-3.65297	-2.84419	-1.56372	-2.68696	Dubious open reading frame, unlikely to encode a protein; not conserved in closely related Saccharomyces species; 85% of ORF overlaps the verified gene SRP54; deletion causes a vacuolar protein sorting defect
YKR073C::chr00_3	YKR073C	-2.21841	-1.95542	-3.88191	-2.68525	Dubious open reading frame unlikely to encode a protein, based on available experimental and comparative sequence data
YAL004W::chr1_1	YAL004W	-2.43299	-1.9964	-3.49831	-2.64257	Dubious open reading frame unlikely to encode a protein, based on available experimental and comparative sequence data; completely overlaps verified gene SSA1/YAL005C
YER120W::chr00_5	SCS2	-2.01371	-3.66011	-2.23604	-2.63662	Integral ER membrane protein that regulates phospholipid metabolism via an interaction with the FFAT motif of Opi1p, also involved in telomeric silencing, disruption causes inositol auxotrophy above 34 degrees C, VAP homolog
YBR034C::chr2_2	HMT1	-2.25666	-1.99036	-3.57665	-2.60789	Nuclear SAM-dependent mono- and asymmetric arginine dimethylating methyltransferase that modifies hnRNPs, including Npl3p and Hrp1p, affecting their activity and nuclear export; methylates U1 snRNP protein Snp1p and ribosomal protein Rps2p
YOL004W::chr15_5	SIN3	-2.92306	-2.93704	-1.83312	-2.56441	Component of the Sin3p-Rpd3p histone deacetylase complex, involved in transcriptional repression and activation of diverse processes, including mating-type switching and meiosis; involved in the maintenance of chromosomal integrity
YPL102C::chr16_2	YPL102C	-3.62396	-0.762696	-3.28391	-2.55686	Dubious open reading frame, not conserved in closely related Saccharomyces species; deletion mutation enhances replication of Brome mosaic virus in S. cerevisiae, but this is likely due to effects on the overlapping gene ELP4
YAL042W::chr1_1	ERV46	-2.00202	-1.40679	-4.22391	-2.54424	Protein localized to COPII-coated vesicles, forms a complex with Erv41p; involved in the membrane fusion stage of transport
YHR034C::chr8_1	PIH1	-3.0096	-1.93192	-2.63437	-2.5253	Protein of unresolved function; may function in protein folding and/or rRNA processing, interacts with a chaperone (Hsp82p), two chromatin remodeling factors (Rvb1p, Rvb2p) and two rRNA processing factors (Rrp43p, Nop58p)
YLR417W::chr12_5	VPS36	-3.17529	-2.48719	-1.89689	-2.51979	Component of the ESCRT-II complex; contains the GLUE (GRAM Like Ubiquitin binding in EAP45) domain which is involved in interactions with ESCRT-I and ubiquitin-dependent sorting of proteins into the endosome
YML124C::chr00_9	TUB3	-5.66419	-0.083125	-1.7999	-2.51574	Alpha-tubulin; associates with beta-tubulin (Tub2p) to form tubulin dimer, which polymerizes to form microtubules; expressed at lower level than Tub1p
YOR309C::chr15_4/chr00_12	YOR309C	-3.69153	-2.07779	-1.76153	-2.51028	Dubious open reading frame unlikely to encode a protein, based on available experimental and comparative sequence data; partially overlaps the verified gene NOP58
YAL005C::chr1_1	SSA1	-2.8887	-1.37916	-3.25591	-2.50792	ATPase involved in protein folding and nuclear localization signal (NLS)-directed nuclear transport; member of heat shock protein 70 (HSP70) family; forms a chaperone complex with Ydj1p; localized to the nucleus, cytoplasm, and cell wall
YKL138C::chr11_2	MRPL31	-1.27286	-3.31913	-2.91723	-2.50307	Mitochondrial ribosomal protein of the large subunit
YLL007C::chr00_10	YLL007C	-2.88596	-2.47723	-2.11585	-2.49301	Putative protein of unknown function; green fluorescent protein (GFP)-fusion protein localizes to the cytoplasm; YLL007C is not an essential gene
YAL030W::chr1_1	SNC1	-1.68695	-3.25987	-2.52722	-2.49135	Vesicle membrane receptor protein (v-SNARE) involved in the fusion between Golgi-derived secretory vesicles with the plasma membrane; proposed to be involved in endocytosis; member of the synaptobrevin/VAMP family of R-type v-SNARE proteins
YMR275C::chr13_5	BUL1	0.319939	-3.70218	-4.09022	-2.49082	Ubiquitin-binding component of the Rsp5p E3-ubiquitin ligase complex, functional homolog of Bul2p, disruption causes temperature-sensitive growth, overexpression causes missorting of amino acid permeases
YAL043C-A::chr1_1	YAL043C-A	-2.42286	-1.6572	-3.37214	-2.48407
YKL054C::chr11_1	DEF1	-3.09924	-2.45474	-1.7751	-2.44303	RNAPII degradation factor, forms a complex with Rad26p in chromatin, enables ubiquitination and proteolysis of RNAPII present in an elongation complex; mutant is deficient in Zip1p loading onto chromosomes during meiosis
YAL066W::chr1_1	YAL066W	-1.70387	-3.45814	-2.14165	-2.43455	Dubious open reading frame unlikely to encode a protein, based on available experimental and comparative sequence data
YAL062W::chr1_1	GDH3	-2.05038	-2.61456	-2.59348	-2.41947	NADP(+)-dependent glutamate dehydrogenase, synthesizes glutamate from ammonia and alpha-ketoglutarate; rate of alpha-ketoglutarate utilization differs from Gdh1p; expression regulated by nitrogen and carbon sources
YHR067W::chr00_10	HTD2	-2.2817	-2.91554	-2.02634	-2.40786	Mitochondrial 3-hydroxyacyl-thioester dehydratase involved in fatty acid biosynthesis, required for respiratory growth and for normal mitochondrial morphology
YNR006W::chr14_4	VPS27	-2.23506	-2.28658	-2.59154	-2.37106	Endosomal protein that forms a complex with Hse1p; required for recycling Golgi proteins, forming lumenal membranes and sorting ubiquitinated proteins destined for degradation; has Ubiquitin Interaction Motifs which bind ubiquitin (Ubi4p)
YGR166W::chr7_5	KRE11	-2.4659	-1.15418	-3.47782	-2.36597	Subunit of TRAPPII, a multimeric guanine nucleotide-exchange factor for Ypt1p; involved in intra-Golgi traffic and the retrograde pathway from the endosome to Golgi; role in cell wall beta-glucan biosynthesis and the stress response
YIL034C::chr9_1	CAP2	-3.14534	-2.2271	-1.70155	-2.358	Beta subunit of the capping protein (CP) heterodimer (Cap1p and Cap2p) which binds to the barbed ends of actin filaments preventing further polymerization; localized predominantly to cortical actin patches
YAR037W::chr1_1	YAR037W	-2.42606	-2.90405	-1.73746	-2.35586
YJL115W::chr10_2	ASF1	-3.50138	-2.04939	-1.51559	-2.35545	Nucleosome assembly factor, involved in chromatin assembly and disassembly, anti-silencing protein that causes derepression of silent loci when overexpressed; plays a role in regulating Ty1 transposition
YNL215W::chr14_2	IES2	-1.92848	-2.35668	-2.77544	-2.35353	Protein that associates with the INO80 chromatin remodeling complex under low-salt conditions; essential for growth under anaerobic conditions
YPR101W::chr16_4	SNT309	-3.20634	-2.22193	-1.53907	-2.32245	Member of the NineTeen Complex (NTC) that contains Prp19p and stabilizes U6 snRNA in catalytic forms of the spliceosome containing U2, U5, and U6 snRNAs; interacts physically and genetically with Prp19p
YGR063C::chr00_14	SPT4	-1.15518	-1.13195	-4.58706	-2.2914	Protein involved in the regulating Pol I and Pol II transcription, pre-mRNA processing, kinetochore function, and gene silencing; forms a complex with Spt5p
YAL011W::chr1_1	SWC3	-2.63428	-2.64065	-1.59689	-2.29061	Protein of unknown function, component of the SWR1 complex, which exchanges histone variant H2AZ (Htz1p) for chromatin-bound histone H2A; required for formation of nuclear-associated array of smooth endoplasmic reticulum known as karmellae
YER087W::chr5_3	AIM10	-3.43373	-1.95784	-1.40995	-2.26717	Protein with similarity to tRNA synthetases; non-tagged protein is detected in purified mitochondria; null mutant is viable and displays elevated frequency of mitochondrial genome loss
YOL023W::chr15_5	IFM1	-2.46433	-2.39283	-1.88471	-2.24729	Mitochondrial translation initiation factor 2
YLR200W::chr12_3	YKE2	-3.47487	-0.976606	-2.23343	-2.2283	Subunit of the heterohexameric Gim/prefoldin protein complex involved in the folding of alpha-tubulin, beta-tubulin, and actin
YNR036C::chr14_4	YNR036C	-2.18812	-1.63449	-2.80258	-2.2084	Mitochondrial protein; may interact with ribosomes based on co-purification experiments; similar to E. coli and human mitochondrial S12 ribosomal proteins
YDL113C::chr4_2	ATG20	-0.86927	-2.97014	-2.71119	-2.18353	Sorting nexin family member required for the cytoplasm-to-vacuole targeting (Cvt) pathway and for endosomal sorting; has a Phox homology domain that binds phosphatidylinositol-3-phosphate; interacts with Snx4p; potential Cdc28p substrate
YAR015W::chr1_1	ADE1	-3.51231	-1.37976	-1.59819	-2.16342	N-succinyl-5-aminoimidazole-4-carboxamide ribotide (SAICAR) synthetase, required for 'de novo' purine nucleotide biosynthesis; red pigment accumulates in mutant cells deprived of adenine
YMR143W::chr13_4	RPS16A	-0.929922	-1.05098	-4.4942	-2.15837	Protein component of the small (40S) ribosomal subunit; identical to Rps16Bp and has similarity to E. coli S9 and rat S16 ribosomal proteins
YDL240W::chr4_3	LRG1	-2.50545	-0.922837	-3.01904	-2.14911	Putative GTPase-activating protein (GAP) involved in the Pkc1p-mediated signaling pathway that controls cell wall integrity; appears to specifically regulate 1,3-beta-glucan synthesis
YGR037C::chr7_4	ACB1	-3.17491	-1.93329	-1.30606	-2.13809	Acyl-CoA-binding protein, transports newly synthesized acyl-CoA esters from fatty acid synthetase (Fas1p-Fas2p) to acyl-CoA-consuming processes; subject to starvation-induced, Grh1p-mediated unconventional secretion
YLR068W::chr12_2	FYV7	-2.97821	-1.89865	-1.50711	-2.12799	Essential protein required for maturation of 18S rRNA; required for survival upon exposure to K1 killer toxin
YPL101W::chr16_2	ELP4	-3.3049	-2.0442	-0.988869	-2.11266	Subunit of Elongator complex, which is required for modification of wobble nucleosides in tRNA; required for Elongator structural integrity
YGL129C::chr7_2	RSM23	-3.35816	-1.801	-1.1633	-2.10749	Mitochondrial ribosomal protein of the small subunit, has similarity to mammalian apoptosis mediator proteins; null mutation prevents induction of apoptosis by overproduction of metacaspase Mca1p
YDR200C::chr4_5	VPS64	-1.54643	-1.93105	-2.8291	-2.10219	Protein required for cytoplasm to vacuole targeting of proteins; forms a complex with Far3p and Far7p to Far11p involved in recovery from pheromone-induced cell cycle arrest; mutant has increased aneuploidy tolerance
YHR081W::chr8_2	LRP1	-2.7064	-2.1277	-1.47038	-2.10149	Nuclear exosome-associated nucleic acid binding protein; involved in RNA processing, surveillance, degradation, tethering, and export; homolog of mammalian nuclear matrix protein C1D involved in regulation of DNA repair and recombination
YDL035C::chr4_1	GPR1	-1.4854	-1.81755	-2.93986	-2.08094	Plasma membrane G protein coupled receptor (GPCR) that interacts with the heterotrimeric G protein alpha subunit, Gpa2p, and with Plc1p; sensor that integrates nutritional signals with the modulation of cell fate via PKA and cAMP synthesis
YAL068C::chr1_1	PAU8	-1.96391	-1.1026	-3.17243	-2.07965	Protein of unknown function, member of the seripauperin multigene family encoded mainly in subtelomeric regions
YAL019W::chr1_1	FUN30	-3.92177	1.0153	-3.31988	-2.07545	Conserved member of the Snf2p family with ATP-dependent chromatin remodeling activity; has a role in silencing; potential Cdc28p substrate; authentic, non-tagged protein is detected in purified mitochondria in high-throughput studies
YDR076W::chr4_4	RAD55	-1.28494	-3.7894	-1.10135	-2.05856	Protein that stimulates strand exchange by stabilizing the binding of Rad51p to single-stranded DNA; involved in the recombinational repair of double-strand breaks in DNA during vegetative growth and meiosis; forms heterodimer with Rad57p
YHR013C::chr8_1	ARD1	-4.37214	-0.968927	-0.800193	-2.04709	Subunit of N-terminal acetyltransferase NatA (Nat1p, Ard1p, Nat5p); acetylates many proteins and thus affects telomeric silencing, cell cycle, heat-shock resistance, mating, and sporulation; human Ard1p levels are elevated in cancer cells
YEL045C::chr5_2	YEL045C	-2.37091	-2.10806	-1.61622	-2.03173	Dubious open reading frame unlikely to encode a protein based on available experimental and comparative sequence data; deletion gives MMS sensitivity, growth defect under alkaline conditions, less than optimal growth upon citric acid stress
YHR100C::chr8_2	YHR100C	-1.65291	-2.53855	-1.87265	-2.02137	Mitochondrial phosphatidylglycerophosphatase (PGP phosphatase), dephosphorylates phosphatidylglycerolphosphate to generate phosphatidylglycerol, an essential step during cardiolipin biosynthesis; null mutant is sensitive to tunicamycin, DTT
YNL170W::chr14_2	YNL170W	-2.88863	-1.63705	-1.52705	-2.01758	Dubious open reading frame unlikely to encode a functional protein, based on available experimental and comparative sequence data
YML084W::chr13_1b	YML084W	-1.64196	-4.06879	-0.3346	-2.01512	Dubious open reading frame unlikely to encode a protein, based on available experimental and comparative sequence data
YAL017W::chr1_1	PSK1	-1.66812	-1.69157	-2.66593	-2.00854	One of two (see also PSK2) PAS domain containing S/T protein kinases; coordinately regulates protein synthesis and carbohydrate metabolism and storage in response to a unknown metabolite that reflects nutritional status
YAL028W::chr1_1	FRT2	-2.97085	-1.93762	-1.06406	-1.99084	Tail-anchored ER membrane protein, interacts with homolog Frt1p; promotes growth in conditions of high Na+, alkaline pH, or cell wall stress, possibly via a role in posttranslational translocation; potential Cdc28p substrate
YLR052W::chr00_8	IES3	-1.30078	-2.85165	-1.81422	-1.98888	Subunit of the INO80 chromatin remodeling complex
YER095W::chr00_8	RAD51	-2.57165	-1.97608	-1.41452	-1.98742	Strand exchange protein, forms a helical filament with DNA that searches for homology; involved in the recombinational repair of double-strand breaks in DNA during vegetative growth and meiosis; homolog of Dmc1p and bacterial RecA protein
YJL052W::chr10_2	TDH1	-3.26121	-2.16162	-0.494268	-1.97237	Glyceraldehyde-3-phosphate dehydrogenase, isozyme 1, involved in glycolysis and gluconeogenesis; tetramer that catalyzes the reaction of glyceraldehyde-3-phosphate to 1,3 bis-phosphoglycerate; detected in the cytoplasm and cell wall
YOL050C::chr15_5	YOL050C	-1.39882	-2.13221	-2.36466	-1.96523	Dubious open reading frame unlikely to encode a protein, based on available experimental and comparative sequence data; overlaps verified gene GAL11; deletion confers sensitivity to 4-(N-(S-glutathionylacetyl)amino) phenylarsenoxide (GSAO)
YFL001W::chr00_17a	DEG1	-2.7305	-1.48308	-1.59835	-1.93731	tRNA:pseudouridine synthase, introduces pseudouridines at position 38 or 39 in tRNA, important for maintenance of translation efficiency and normal cell growth, localizes to both the nucleus and cytoplasm; non-essential for viability
YBR267W::chr2_4	REI1	-3.25542	-1.60641	-0.899183	-1.92034	Cytoplasmic pre-60S factor; required for the correct recycling of shuttling factors Alb1, Arx1 and Tif6 at the end of the ribosomal large subunit biogenesis; involved in bud growth in the mitotic signaling network
YDR485C::chr4_8	VPS72	-0.205336	-6.36692	0.815928	-1.91878	Htz1p-binding component of the SWR1 complex, which exchanges histone variant H2AZ (Htz1p) for chromatin-bound histone H2A; required for vacuolar protein sorting
YJR145C::chr00_12	RPS4A	-1.86661	-2.1856	-1.66961	-1.90727	Protein component of the small (40S) ribosomal subunit; mutation affects 20S pre-rRNA processing; identical to Rps4Bp and has similarity to rat S4 ribosomal protein
YKR042W::chr11_3	UTH1	-0.67372	-4.06913	-0.976595	-1.90648	Mitochondrial outer membrane and cell wall localized SUN family member involved in cell wall biogenesis and required for mitochondrial autophagy; involved in the oxidative stress response, life span during starvation, and cell death
YDR024W::chr4_3	FYV1	-1.74897	-2.16354	-1.79866	-1.90372	Dubious open reading frame, unlikely to encode a protein; not conserved in closely related Saccharomyces species; mutation decreases survival upon exposure to K1 killer toxin
YDL022W::chr4_1	GPD1	-2.44957	-4.95155	1.69975	-1.90046	NAD-dependent glycerol-3-phosphate dehydrogenase, key enzyme of glycerol synthesis, essential for growth under osmotic stress; expression regulated by high-osmolarity glycerol response pathway; homolog of Gpd2p
YMR098C::chr00_9	ATP25	-3.01366	-1.21307	-1.41457	-1.88043	Mitochondrial protein required for the stability of Oli1p (Atp9p) mRNA and for the Oli1p ring formation; YMR098C is not an essential gene
YIL036W::chr9_1	CST6	-2.72363	-1.71361	-1.03554	-1.82426	Basic leucine zipper (bZIP) transcription factor of the ATF/CREB family, proposed to be a regulator of oleate responsive genes; involved in utilization of non-optimal carbon sources and chromosome stability
YOR209C::chr15_3	NPT1	-2.05405	-1.82544	-1.58401	-1.82117	Nicotinate phosphoribosyltransferase, acts in the salvage pathway of NAD+ biosynthesis; required for silencing at rDNA and telomeres and has a role in silencing at mating-type loci; localized to the nucleus
YLR062C::chr12_2	BUD28	-1.09614	-2.11954	-2.21455	-1.81008	Dubious open reading frame, unlikely to encode a protein; not conserved in closely related Saccharomyces species; 98% of ORF overlaps the verified gene RPL22A; diploid mutant displays a weak budding pattern phenotype in a systematic assay
YGL019W::chr7_1	CKB1	-4.67339	0.598815	-1.34516	-1.80658	Beta regulatory subunit of casein kinase 2 (CK2), a Ser/Thr protein kinase with roles in cell growth and proliferation; CK2, comprised of CKA1, CKA2, CKB1 and CKB2, has many substrates including transcription factors and all RNA polymerases
YBR128C::chr2_3	ATG14	-2.43775	-1.897	-1.01657	-1.78377	Autophagy-specific subunit of phosphatidylinositol 3-kinase complex I (with Vps34/15/30p); Atg14p targets complex I to the phagophore assembly site (PAS); required for localizing additional ATG proteins to the PAS; homolog of human Barkor
YDL077C::chr4_1	VAM6	-1.00504	-1.65198	-2.68323	-1.78008	Vacuolar protein that plays a critical role in the tethering steps of vacuolar membrane fusion by facilitating guanine nucleotide exchange on small guanosine triphosphatase Ypt7p
YPR106W::chr16_5	ISR1	-2.01411	-2.92226	-0.400694	-1.77902	Predicted protein kinase, overexpression causes sensitivity to staurosporine, which is a potent inhibitor of protein kinase C
YAL045C::chr1_1	YAL045C	-1.92992	-2.4186	-0.984812	-1.77778	Dubious open reading frame unlikely to encode a protein, based on available experimental and comparative sequence data; almost completely overlaps YAL044W-A
YAL007C::chr1_1	ERP2	-2.01591	-1.97284	-1.31158	-1.76678	Protein that forms a heterotrimeric complex with Erp1p, Emp24p, and Erv25p; member, along with Emp24p and Erv25p, of the p24 family involved in ER to Golgi transport and localized to COPII-coated vesicles
YDR115W::chr4_4	YDR115W	-1.61181	-1.81641	-1.84946	-1.75923	Putative mitochondrial ribosomal protein of the large subunit, has similarity to E. coli L34 ribosomal protein; required for respiratory growth, as are most mitochondrial ribosomal proteins
YKR035W-A::chr00_3	DID2	-2.25496	-0.418071	-2.56553	-1.74619	Class E protein of the vacuolar protein-sorting (Vps) pathway; binds Vps4p and directs it to dissociate ESCRT-III complexes; forms a functional and physical complex with Ist1p; human ortholog may be altered in breast tumors
YKL032C::chr11_1	IXR1	-2.43724	-1.72965	-1.07084	-1.74591	Protein that binds DNA containing intrastrand cross-links formed by cisplatin, contains two HMG (high mobility group box) domains, which confer the ability to bend cisplatin-modified DNA; mediates aerobic transcriptional repression of COX5b
YAL049C::chr1_1	AIM2	-1.68888	0.654391	-4.0847	-1.7064	Cytoplasmic protein involved in mitochondrial function or organization; null mutant displays reduced frequency of mitochondrial genome loss; potential Hsp82p interactor
YML106W::chr00_9	URA5	-3.9816	0.0896784	-1.22002	-1.70398	Major orotate phosphoribosyltransferase (OPRTase) isozyme that catalyzes the fifth enzymatic step in de novo biosynthesis of pyrimidines, converting orotate into orotidine-5'-phosphate; minor OPRTase encoded by URA10
YAL060W::chr1_1	BDH1	-1.253	-1.65938	-2.19825	-1.70354	NAD-dependent (R,R)-butanediol dehydrogenase, catalyzes oxidation of (R,R)-2,3-butanediol to (3R)-acetoin, oxidation of meso-butanediol to (3S)-acetoin, and reduction of acetoin; enhances use of 2,3-butanediol as an aerobic carbon source
YCR081W::chr00_1	SRB8	-1.00893	-2.31735	-1.76483	-1.69704	Subunit of the RNA polymerase II mediator complex; associates with core polymerase subunits to form the RNA polymerase II holoenzyme; essential for transcriptional regulation; involved in glucose repression
YNL250W::chr00_8	RAD50	-1.53174	-1.79022	-1.69475	-1.67224	Subunit of MRX complex, with Mre11p and Xrs2p, involved in processing double-strand DNA breaks in vegetative cells, initiation of meiotic DSBs, telomere maintenance, and nonhomologous end joining
YML095C-A::chr00_9	YML095C-A	-2.16098	-1.5372	-1.31669	-1.67162
YLR056W::chr12_2	ERG3	-1.08441	-2.24419	-1.66364	-1.66408	C-5 sterol desaturase, catalyzes the introduction of a C-5(6) double bond into episterol, a precursor in ergosterol biosynthesis; mutants are viable, but cannot grow on non-fermentable carbon sources
YDR533C::chr4_8	HSP31	-2.39281	-1.3057	-1.26599	-1.65483	Possible chaperone and cysteine protease with similarity to E. coli Hsp31; member of the DJ-1/ThiJ/PfpI superfamily, which includes human DJ-1 involved in Parkinson's disease; exists as a dimer and contains a putative metal-binding site
YDR377W::chr4_7	ATP17	-1.6448	-1.95301	-1.32647	-1.64143	Subunit f of the F0 sector of mitochondrial F1F0 ATP synthase, which is a large, evolutionarily conserved enzyme complex required for ATP synthesis
YGL168W::chr7_2	HUR1	-2.33293	-1.67915	-0.895309	-1.6358	Protein of unknown function; reported null mutant phenotype of hydroxyurea sensitivity may be due to effects on overlapping PMR1 gene
YLR061W::chr12_2	RPL22A	-1.73843	-1.8342	-1.32039	-1.63101	Protein component of the large (60S) ribosomal subunit, has similarity to Rpl22Bp and to rat L22 ribosomal protein
YML107C::chr00_9	PML39	-1.86862	-0.166006	-2.84835	-1.62766	Protein required for nuclear retention of unspliced pre-mRNAs along with Mlp1p and Pml1p; anchored to nuclear pore complex via Mlp1p and Mlp2p; found with the subset of nuclear pores farthest from the nucleolus; may interact with ribosomes
YPL017C::chr00_17b	IRC15	0.230076	-1.09198	-4.01696	-1.62629	Microtubule associated protein; regulates microtubule dynamics; required for accurate meiotic chromosome segregation; null mutant displays large budded cells due to delayed mitotic progression, increased levels of spontaneous Rad52 foci
YDL107W::chr4_2	MSS2	-1.83852	-1.74438	-1.28438	-1.62243	Peripherally bound inner membrane protein of the mitochondrial matrix involved in membrane insertion of C-terminus of Cox2p, interacts genetically and physically with Cox18p
YML081W::chr13_1b	YML081W	-2.20478	-1.51263	-1.14874	-1.62205	DNA-binding protein, putative transcription factor; green fluorescent protein (GFP)-fusion protein localizes to the nucleus; null mutant is sensitive to expression of the top1-T722A allele; not an essential gene
YAL040C::chr1_1	CLN3	-1.29169	-0.829432	-2.71719	-1.61277	G1 cyclin involved in cell cycle progression; activates Cdc28p kinase to promote the G1 to S phase transition; plays a role in regulating transcription of the other G1 cyclins, CLN1 and CLN2; regulated by phosphorylation and proteolysis
YGR118W::chr7_4	RPS23A	-0.572223	-0.175651	-4.08552	-1.61113	Ribosomal protein 28 (rp28) of the small (40S) ribosomal subunit, required for translational accuracy; nearly identical to Rps23Bp and similar to E. coli S12 and rat S23 ribosomal proteins; deletion of both RPS23A and RPS23B is lethal
YOR008C::chr15_1	SLG1	-2.52861	-1.35063	-0.918044	-1.59909	Sensor-transducer of the stress-activated PKC1-MPK1 kinase pathway involved in maintenance of cell wall integrity; involved in organization of the actin cytoskeleton; secretory pathway Wsc1p is required for the arrest of secretion response
YOL121C::chr00_6	RPS19A	-1.98793	-1.65107	-1.13152	-1.59017	Protein component of the small (40S) ribosomal subunit, required for assembly and maturation of pre-40 S particles; mutations in human RPS19 are associated with Diamond Blackfan anemia; nearly identical to Rps19Bp
YAR027W::chr1_1	UIP3	-1.67393	-2.48279	-0.599167	-1.5853	Putative integral membrane protein of unknown function; interacts with Ulp1p at the nuclear periphery; member of DUP240 gene family
YOR195W::chr15_3	SLK19	-1.39431	-1.1859	-2.17484	-1.58502	Kinetochore-associated protein required for normal segregation of chromosomes in meiosis and mitosis; component of the FEAR regulatory network, which promotes Cdc14p release from the nucleolus during anaphase; potential Cdc28p substrate
YAL027W::chr1_1	SAW1	-1.17263	-1.57231	-2.00978	-1.58491	Protein involved in Rad1p/Rad10p-dependent removal of 3'-nonhomologous tails during double-strand break repair via single-strand annealing; green fluorescent protein (GFP)-fusion protein localizes to the nucleus
YOR312C::chr15_4	RPL20B	-1.21863	-2.12296	-1.35978	-1.56712	Protein component of the large (60S) ribosomal subunit, nearly identical to Rpl20Ap and has similarity to rat L18a ribosomal protein
YDR241W::chr4_5	BUD26	-1.36656	-1.61774	-1.71533	-1.56654	Dubious open reading frame, unlikely to encode a protein; not conserved in closely related Saccharomyces species; 1% of ORF overlaps the verified gene SNU56; diploid mutant displays a weak budding pattern phenotype in a systematic assay
YKL204W::chr00_14	EAP1	-2.16793	-1.17705	-1.28368	-1.54289	eIF4E-associated protein, competes with eIF4G for binding to eIF4E; inhibits cap-dependent translation; functions independently of eIF4E to maintain genetic stability; plays a role in cell growth, implicated in the TOR signaling cascade
YGL043W::chr7_1	DST1	-2.51492	-0.10425	-1.98114	-1.53344	General transcription elongation factor TFIIS, enables RNA polymerase II to read through blocks to elongation by stimulating cleavage of nascent transcripts stalled at transcription arrest sites
YJL053W::chr10_2	PEP8	-1.1691	-1.31569	-2.00997	-1.49825	Vacuolar protein sorting protein that forms part of the multimeric membrane-associated retromer complex along with Vps35p, Vps29p, Vps17p, and Vps5p; essential for endosome-to-Golgi retrograde protein transport
YDR345C::chr4_7	HXT3	-0.191641	-0.537666	-3.7427	-1.49067	Low affinity glucose transporter of the major facilitator superfamily, expression is induced in low or high glucose conditions
YAL014C::chr1_1	SYN8	-3.50123	-0.809033	-0.138142	-1.4828	Endosomal SNARE related to mammalian syntaxin 8
YJR030C::chr00_13	YJR030C	-1.25494	-1.51723	-1.66922	-1.48046	Putative protein of unknown function; expression repressed in carbon limited vs carbon replete chemostat cultures; YJR030C is a non-essential gene
YNL120C::chr00_16b	YNL120C	-1.51388	-1.62683	-1.2996	-1.4801	Dubious open reading frame unlikely to encode a protein, based on available experimental and comparative sequence data; deletion enhances replication of Brome mosaic virus in S. cerevisiae, but likely due to effects on the overlapping gene
YDR337W::chr4_6	MRPS28	-1.50632	-1.73279	-1.18971	-1.47627	Mitochondrial ribosomal protein of the small subunit
YDR500C::chr4_8	RPL37B	-1.01732	-2.18017	-1.21969	-1.47239	Protein component of the large (60S) ribosomal subunit, has similarity to Rpl37Ap and to rat L37 ribosomal protein
YOR014W::chr15_1	RTS1	-0.555609	-1.35292	-2.49148	-1.46667	B-type regulatory subunit of protein phosphatase 2A (PP2A); homolog of the mammalian B' subunit of PP2A
YNL069C::chr00_18	RPL16B	-1.43254	-1.49817	-1.46216	-1.46429	N-terminally acetylated protein component of the large (60S) ribosomal subunit, binds to 5.8 S rRNA; has similarity to Rpl16Ap, E. coli L13 and rat L13a ribosomal proteins; transcriptionally regulated by Rap1p
YFL018C::chr6_1	LPD1	-1.95001	-1.46066	-0.941698	-1.45079	Dihydrolipoamide dehydrogenase, the lipoamide dehydrogenase component (E3) of the pyruvate dehydrogenase and 2-oxoglutarate dehydrogenase multi-enzyme complexes
YNL051W::chr00_16b	COG5	-1.76693	-0.874738	-1.6878	-1.44316	Component of the conserved oligomeric Golgi complex (Cog1p through Cog8p), a cytosolic tethering complex that functions in protein trafficking to mediate fusion of transport vesicles to Golgi compartments
YAR040C::chr1_1	YAR040C	-0.29276	0.290561	-4.27161	-1.4246
YGL195W::chr7_3	GCN1	-0.689598	-2.09512	-1.48371	-1.42281	Positive regulator of the Gcn2p kinase activity, forms a complex with Gcn20p; proposed to stimulate Gcn2p activation by an uncharged tRNA
YER056C-A::chr5_3	RPL34A	-2.63309	-0.931323	-0.689565	-1.41799	Protein component of the large (60S) ribosomal subunit, nearly identical to Rpl34Bp and has similarity to rat L34 ribosomal protein
YKR035C::chr11_3	OPI8	-1.816	-1.00207	-1.39608	-1.40472	Dubious open reading frame unlikely to encode a protein, based on available experimental and comparative sequence data; partially overlaps verified gene DID2/YKR035W-A
YAL034C::chr1_1	FUN19	-1.13669	-1.36173	-1.69862	-1.39901	Non-essential protein of unknown function; expression induced in response to heat stress
YDR083W::chr4_4	RRP8	-3.58568	-0.400172	-0.183568	-1.38981	Nucleolar protein involved in rRNA processing, pre-rRNA cleavage at site A2; also involved in telomere maintenance; mutation is synthetically lethal with a gar1 mutation
YML128C::chr00_9	MSC1	-4.26375	0.0832587	0.0317658	-1.38291	Protein of unknown function; mutant is defective in directing meiotic recombination events to homologous chromatids; the authentic, non-tagged protein is detected in highly purified mitochondria and is phosphorylated
YEL013W::chr5_2	VAC8	-2.18302	-0.089388	-1.87234	-1.38158	Phosphorylated and palmitoylated vacuolar membrane protein that interacts with Atg13p, required for the cytoplasm-to-vacuole targeting (Cvt) pathway; interacts with Nvj1p to form nucleus-vacuole junctions
YML056C::chr13_1b	IMD4	-1.2258	-1.35021	-1.56101	-1.37901	Inosine monophosphate dehydrogenase, catalyzes the first step of GMP biosynthesis, member of a four-gene family in S. cerevisiae, constitutively expressed
YKR074W::chr00_3	AIM29	-1.71621	-1.05916	-1.3508	-1.37539	Putative protein of unknown function; epitope-tagged protein localizes to the cytoplasm; YKR074W is not an essential gene; null mutant displays elevated frequency of mitochondrial genome loss
YPL253C::chr16_1	VIK1	-2.1033	-0.897131	-1.10716	-1.3692	Protein that forms a complex with Kar3p at the spindle pole body, possible regulator of Kar3p function in microtubule-mediated processes; required for sister chromatid cohesion; has similarity to Cik1p
YLR184W::chr12_3	YLR184W	-1.01624	-1.89052	-1.17021	-1.35899	Dubious ORF unlikely to encode a functional protein, based on available experimental and comparative sequence data
YDR121W::chr4_4	DPB4	0.383255	0.125681	-4.53049	-1.34052	Shared subunit of DNA polymerase (II) epsilon and of ISW2/yCHRAC chromatin accessibility complex; involved in both chromosomal DNA replication and in inheritance of telomeric silencing
YOR270C::chr00_17b	VPH1	-0.816311	-1.90021	-1.30248	-1.33967	Subunit a of vacuolar-ATPase V0 domain, one of two isoforms (Vph1p and Stv1p); Vph1p is located in V-ATPase complexes of the vacuole while Stv1p is located in V-ATPase complexes of the Golgi and endosomes
YMR072W::chr00_6	ABF2	-1.86474	-1.15115	-0.992444	-1.33611	Mitochondrial DNA-binding protein involved in mitochondrial DNA replication and recombination, member of HMG1 DNA-binding protein family; activity may be regulated by protein kinase A phosphorylation
YJL154C::chr10_1	VPS35	-0.420917	-1.2992	-2.26114	-1.32709	Endosomal subunit of membrane-associated retromer complex required for retrograde transport; receptor that recognizes retrieval signals on cargo proteins, forms subcomplex with Vps26p and Vps29p that selects cargo proteins for retrieval
YHR012W::chr8_1	VPS29	-1.7223	-0.366444	-1.88578	-1.32484	Endosomal protein that is a subunit of the membrane-associated retromer complex essential for endosome-to-Golgi retrograde transport; forms a subcomplex with Vps35p and Vps26p that selects cargo proteins for endosome-to-Golgi retrieval
YLR278C::chr12_4	YLR278C	-1.63138	0.74849	-3.0853	-1.32273	Zinc-cluster protein; GFP-fusion protein localizes to the nucleus; mutant shows moderate growth defect on caffeine; has a prion-domain like fragment that increases frequency of [URE3]; YLR278C is not an essential gene
YLR182W::chr12_3	SWI6	-1.39783	-1.33569	-1.16618	-1.2999	Transcription cofactor, forms complexes with Swi4p and Mbp1p to regulate transcription at the G1/S transition; involved in meiotic gene expression; cell wall stress induces phosphorylation by Mpk1p, which regulates Swi6p localization
YBR133C::chr2_3	HSL7	-0.479651	-1.99565	-1.38541	-1.2869	Protein arginine N-methyltransferase that exhibits septin and Hsl1p-dependent bud neck localization and periodic Hsl1p-dependent phosphorylation; required along with Hsl1p for bud neck recruitment, phosphorylation, and degradation of Swe1p
YOR211C::chr15_3	MGM1	-1.87806	-0.923032	-1.03899	-1.28003	Mitochondrial GTPase, present in complex with Ugo1p and Fzo1p; required for mt morphology and genome maintenance; exists as long and short form with different distributions; homolog of human OPA1 involved in autosomal dominant optic atrophy
YLR404W::chr12_5	FLD1	-2.89961	2.27594	-3.20983	-1.27783	Seipin protein involved in lipid droplet morphology, number, and size; proposed to be involved in lipid metabolism; related to the human BSCL2 which is associated with lipodystrophy
YDL023C::chr4_1	YDL023C	-4.38316	-0.502835	1.07879	-1.26907	Dubious open reading frame, unlikely to encode a protein; not conserved in other Saccharomyces species; overlaps the verified gene GPD1; deletion confers sensitivity to GSAO; deletion in cyr1 mutant results in loss of stress resistance
YLR384C::chr12_5	IKI3	-1.82654	-0.490797	-1.41231	-1.24322	Subunit of Elongator complex, which is required for modification of wobble nucleosides in tRNA; maintains structural integrity of Elongator; homolog of human IKAP, mutations in which cause familial dysautonomia (FD)
YPL042C::chr16_3	SSN3	-1.23066	-1.33952	-1.15166	-1.24061	Cyclin-dependent protein kinase, component of RNA polymerase II holoenzyme; involved in phosphorylation of the RNA polymerase II C-terminal domain; involved in glucose repression
YHL034C::chr8_1	SBP1	-0.158706	0.0722874	-3.63355	-1.23999	Putative RNA binding protein; involved in translational repression and found in cytoplasmic P bodies; found associated with small nucleolar RNAs snR10 and snR11
YNL084C::chr14_3	END3	-0.91961	-2.57501	-0.2149	-1.23651	EH domain-containing protein involved in endocytosis, actin cytoskeletal organization and cell wall morphogenesis; forms a complex with Sla1p and Pan1p
YGR233C::chr00_2	PHO81	-1.63209	-0.753009	-1.31834	-1.23448	Cyclin-dependent kinase (CDK) inhibitor, regulates Pho80p-Pho85p and Pcl7p-Pho85p cyclin-CDK complexes in response to phosphate levels; inhibitory activity for Pho80p-Pho85p requires myo-D-inositol heptakisphosphate (IP7) generated by Vip1p
YLR448W::chr00_4	RPL6B	-1.08843	-1.3515	-1.2092	-1.21638	Protein component of the large (60S) ribosomal subunit, has similarity to Rpl6Ap and to rat L6 ribosomal protein; binds to 5.8S rRNA
YDR484W::chr4_8	VPS52	-1.29224	-1.49427	-0.860033	-1.21551	Component of the GARP (Golgi-associated retrograde protein) complex, Vps51p-Vps52p-Vps53p-Vps54p, which is required for the recycling of proteins from endosomes to the late Golgi; involved in localization of actin and chitin
YHR203C::chr8_3	RPS4B	-1.44448	-1.38179	-0.79079	-1.20569	Protein component of the small (40S) ribosomal subunit; identical to Rps4Ap and has similarity to rat S4 ribosomal protein
YNL227C::chr14_2	JJJ1	-0.657607	-1.61828	-1.32434	-1.20008	Co-chaperone that stimulates the ATPase activity of Ssa1p, required for a late step of ribosome biogenesis; associated with the cytosolic large ribosomal subunit; contains a J-domain; mutation causes defects in fluid-phase endocytosis
YDR237W::chr4_5	MRPL7	-1.29909	-1.24959	-1.00792	-1.18553	Mitochondrial ribosomal protein of the large subunit
YGR072W::chr7_4	UPF3	-1.42313	-0.95671	-1.14198	-1.17394	Component of the nonsense-mediated mRNA decay (NMD) pathway, along with Nam7p and Nmd2p; involved in decay of mRNA containing nonsense codons; involved in telomere maintenance
YDL061C::chr4_1	RPS29B	-1.19561	-1.39331	-0.91627	-1.1684	Protein component of the small (40S) ribosomal subunit; nearly identical to Rps29Ap and has similarity to rat S29 and E. coli S14 ribosomal proteins
YHR158C::chr8_3	KEL1	-0.969488	-0.715222	-1.8192	-1.16797	Protein required for proper cell fusion and cell morphology; functions in a complex with Kel2p to negatively regulate mitotic exit, interacts with Tem1p and Lte1p; localizes to regions of polarized growth; potential Cdc28p substrate
YML083C::chr13_1b	YML083C	-1.47378	-1.87689	-0.144056	-1.16491	Putative protein of unknown function; strong increase in transcript abundance during anaerobic growth compared to aerobic growth; cells deleted for YML083C do not exhibit growth defects in anerobic or anaerobic conditions
YIL133C::chr9_2	RPL16A	-0.55745	-1.07877	-1.82028	-1.15217	N-terminally acetylated protein component of the large (60S) ribosomal subunit, binds to 5.8 S rRNA; has similarity to Rpl16Bp, E. coli L13 and rat L13a ribosomal proteins; transcriptionally regulated by Rap1p
YJL129C::chr00_14	TRK1	-0.497661	-0.91092	-2.00327	-1.13728	Component of the Trk1p-Trk2p potassium transport system; 180 kDa high affinity potassium transporter; phosphorylated in vivo and interacts physically with the phosphatase Ppz1p, suggesting Trk1p acitivy is regulated by phosphorylation
YPL157W::chr16_2	TGS1	-0.25844	-1.92389	-1.22216	-1.13483	Trimethyl guanosine synthase, conserved nucleolar methyl transferase that converts the m(7)G cap structure of snRNAs, snoRNAs, and telomerase TLC1 RNA to m(2,2,7)G; also required for nucleolar assembly and splicing of meiotic pre-mRNAs
YGR064W::chr7_4	YGR064W	-0.793489	-1.4757	-1.13164	-1.13361	Dubious open reading frame unlikely to encode a protein, based on available experimental and comparative sequence data; partially overlaps the verified ORF SPT4/YGR063C
YDR500C::chr00_17a	RPL37B	-1.13677	-1.28852	-0.963297	-1.12953	Protein component of the large (60S) ribosomal subunit, has similarity to Rpl37Ap and to rat L37 ribosomal protein
YNL226W::chr14_2	YNL226W	-2.11824	-0.733665	-0.524762	-1.12556	Dubious open reading frame unlikely to encode a protein, based on available experimental and comparative sequence data; overlaps the verified gene JJJ1/YNL227C
YNL184C::chr14_2	YNL184C	-1.41205	-1.08344	-0.879621	-1.12504	Dubious open reading frame unlikely to encode a protein, based on available experimental and comparative sequence data
YMR159C::chr13_4	ATG16	-0.868984	-1.03827	-1.46678	-1.12468	Conserved protein that interacts with Atg12p-Atg5p conjugates to form Atg12p-Atg5p-Atg16p multimers, which localize to the pre-autophagosomal structure and are required for autophagy
YOR265W::chr00_17b	RBL2	-0.0517785	-0.350058	-2.96361	-1.12182	Protein involved in microtubule morphogenesis, required for protection from excess free beta-tubulin; proposed to be involved the folding of beta-tubulin; similar to mouse beta-tubulin cofactor A
YKR057W::chr11_3	RPS21A	-0.937843	-1.31144	-1.1121	-1.12046	Protein component of the small (40S) ribosomal subunit; nearly identical to Rps21Bp and has similarity to rat S21 ribosomal protein
YDR443C::chr4_8	SSN2	-0.543316	-1.67855	-1.12825	-1.11671	Subunit of the RNA polymerase II mediator complex; associates with core polymerase subunits to form the RNA polymerase II holoenzyme; required for stable association of Srb10p-Srb11p kinase; essential for transcriptional regulation
YGR011W::chr7_3/chr00_12	YGR011W	-0.827037	-0.639077	-1.8795	-1.1152	Dubious open reading frame unlikely to encode a functional protein, based on available experimental and comparative sequence data
YHR204W::chr8_3	MNL1	-2.39897	-1.42954	0.539066	-1.09648	alpha-1,2-specific exomannosidase of the endoplasmic reticulum that generates a Man7GlcNac2 oligosaccharide signal on glycoproteins destined for ubiquitin-proteasome degradation
YLL029W::chr12_1	FRA1	-0.462439	-1.7611	-1.06335	-1.09563	Protein involved in negative regulation of transcription of iron regulon; forms an iron independent complex with Fra2p, Grx3p, and Grx4p; cytosolic; mutant fails to repress transcription of iron regulon and is defective in spore formation
YCL008C::chr3_1	STP22	-1.66895	-0.788066	-0.818906	-1.09197	Component of the ESCRT-I complex, which is involved in ubiquitin-dependent sorting of proteins into the endosome; homologous to the mouse and human Tsg101 tumor susceptibility gene; mutants exhibit a Class E Vps phenotype
YHR051W::chr8_2	COX6	-0.609308	-1.69015	-0.966698	-1.08872	Subunit VI of cytochrome c oxidase, which is the terminal member of the mitochondrial inner membrane electron transport chain; expression is regulated by oxygen levels
YOR144C::chr15_2	ELG1	-1.84155	0.53438	-1.92408	-1.07708	Subunit of an alternative replication factor C complex important for DNA replication and genome integrity; suppresses spontaneous DNA damage; involved in homologous recombination-mediated repair and telomere homeostasis
YCL030C::chr3_1	HIS4	-1.70595	-0.296329	-1.2271	-1.07646	Multifunctional enzyme containing phosphoribosyl-ATP pyrophosphatase, phosphoribosyl-AMP cyclohydrolase, and histidinol dehydrogenase activities; catalyzes the second, third, ninth and tenth steps in histidine biosynthesis
YDR442W::chr4_8	YDR442W	-0.977405	-1.08194	-1.16031	-1.07322	Dubious open reading frame unlikely to encode a functional protein, based on available experimental and comparative sequence data
YNL177C::chr14_2	MRPL22	-1.54752	-0.973166	-0.69584	-1.07218	Mitochondrial ribosomal protein of the large subunit
YFL023W::chr6_1	BUD27	-0.950553	-1.37525	-0.876172	-1.06733	Unconventional prefoldin protein involved in translation initiation; mutants have inappropriate expression of nutrient sensitive genes due to translational derepression of Gcn4p transcription factor; diploid mutants show random budding
YBR181C::chr2_4	RPS6B	-0.510741	-1.44927	-1.2331	-1.06437	Protein component of the small (40S) ribosomal subunit; identical to Rps6Ap and has similarity to rat S6 ribosomal protein
YAL065C::chr1_1	YAL065C	-2.24094	-0.573942	-0.373839	-1.06291	Putative protein of unknown function; has homology to FLO1; possible pseudogene
YLR388W::chr12_5	RPS29A	-0.895735	-1.02264	-1.24978	-1.05605	Protein component of the small (40S) ribosomal subunit; nearly identical to Rps29Bp and has similarity to rat S29 and E. coli S14 ribosomal proteins
YGR257C::chr00_17a	MTM1	-0.835967	-2.50961	0.194009	-1.05052	Mitochondrial protein of the mitochondrial carrier family, involved in activating mitochondrial Sod2p probably by facilitating insertion of an essential manganese cofactor
YHR077C::chr8_2	NMD2	-4.215	1.20914	-0.137374	-1.04774	Protein involved in the nonsense-mediated mRNA decay (NMD) pathway; interacts with Nam7p and Upf3p; involved in telomere maintenance
YJL180C::chr10_1	ATP12	-1.75171	-0.628023	-0.725577	-1.0351	Conserved protein required for assembly of alpha and beta subunits into the F1 sector of mitochondrial F1F0 ATP synthase; mutation of human ATP12 reduces active ATP synthase levels and is associated with the disorder ATPAF2 deficiency
YIL009C-A::chr00_3	EST3	-2.7109	-0.767869	0.379121	-1.03322	Component of the telomerase holoenzyme, involved in telomere replication
YNL107W::chr00_16b	YAF9	0.558769	-4.02394	0.368662	-1.03217	Subunit of both the NuA4 histone H4 acetyltransferase complex and the SWR1 complex, may function to antagonize silencing near telomeres; interacts directly with Swc4p, has homology to human leukemogenic protein AF9, contains a YEATS domain
YDL040C::chr4_1	NAT1	-1.51744	-0.900615	-0.672492	-1.03018	Subunit of the N-terminal acetyltransferase NatA (Nat1p, Ard1p, Nat5p); N-terminally acetylates many proteins, which influences multiple processes such as the cell cycle, heat-shock resistance, mating, sporulation, and telomeric silencing
YHR154W::chr8_3	RTT107	-0.741538	-1.51991	-0.82566	-1.02904	Protein implicated in Mms22-dependent DNA repair during S phase, DNA damage induces phosphorylation by Mec1p at one or more SQ/TQ motifs; interacts with Mms22p and Slx4p; has four BRCT domains; has a role in regulation of Ty1 transposition
YOR345C::chr15_4	YOR345C	-1.6932	0.49168	-1.86472	-1.02208	Dubious ORF unlikely to encode a protein, based on available experimental and comparative sequence data; overlaps the verified gene REV1; null mutant displays increased resistance to antifungal agents gliotoxin, cycloheximide and H2O2
YPR067W::chr00_15	ISA2	-0.934422	-0.752187	-1.3672	-1.01794	Protein required for maturation of mitochondrial and cytosolic Fe/S proteins, localizes to the mitochondrial intermembrane space, overexpression of ISA2 suppresses grx5 mutations
YAR035W::chr1_1	YAT1	0.100599	-2.55896	-0.592061	-1.01681	Outer mitochondrial carnitine acetyltransferase, minor ethanol-inducible enzyme involved in transport of activated acyl groups from the cytoplasm into the mitochondrial matrix; phosphorylated
YBR278W::chr00_1	DPB3	-0.932286	-1.17117	-0.942131	-1.0152	Third-largest subunit of DNA polymerase II (DNA polymerase epsilon), required to maintain fidelity of chromosomal replication and also for inheritance of telomeric silencing; mRNA abundance peaks at the G1/S boundary of the cell cycle
YOR070C::chr15_1	GYP1	-1.35546	-0.239245	-1.44898	-1.01456	Cis-golgi GTPase-activating protein (GAP) for the Rab family members Ypt1p (in vivo) and for Ypt1p, Sec4p, Ypt7p, and Ypt51p (in vitro); involved in vesicle docking and fusion
YDR318W::chr4_6	MCM21	-1.34478	-2.71224	1.04357	-1.00448	Protein involved in minichromosome maintenance; component of the COMA complex (Ctf19p, Okp1p, Mcm21p, Ame1p) that bridges kinetochore subunits that are in contact with centromeric DNA and the subunits bound to microtubules
YGL232W::chr7_3	TAN1	-0.648705	-1.31054	-1.03416	-0.997802	Putative tRNA acetyltransferase, RNA-binding protein required for the formation of the modified nucleoside N(4)-acetylcytidine in serine and leucine tRNAs but not required for the same modification in 18S rRNA
YJR074W::chr00_12	MOG1	-1.49883	-0.460203	-1.03259	-0.997208	Conserved nuclear protein that interacts with GTP-Gsp1p, which is a Ran homolog of the Ras GTPase family, and stimulates nucleotide release, involved in nuclear protein import, nucleotide release is inhibited by Yrb1p
YPR057W::chr16_4	BRR1	-1.59728	-0.850038	-0.544127	-0.997148	snRNP protein component of spliceosomal snRNPs, required for pre-mRNA splicing and snRNP biogenesis; in null mutant newly-synthesized snRNAs are destabilized and 3'-end processing is slowed
YHR004C::chr00_10	NEM1	0.299166	-3.1436	-0.143699	-0.996044	Probable catalytic subunit of Nem1p-Spo7p phosphatase holoenzyme; regulates nuclear growth by controlling phospholipid biosynthesis, required for normal nuclear envelope morphology and sporulation; homolog of the human protein Dullard
YJL139C::chr00_14	YUR1	-0.44338	0.177194	-2.72056	-0.995582	Mannosyltransferase of the KTR1 family, involved in protein N-glycosylation; located in the Golgi apparatus
YDR101C::chr4_4	ARX1	-0.288148	-2.0454	-0.647613	-0.99372	Shuttling pre-60S factor; involved in the biogenesis of ribosomal large subunit biogenesis; interacts directly with Alb1; responsible for Tif6 recycling defects in absence of Rei1; associated with the ribosomal export complex
YGL115W::chr7_2	SNF4	-1.32535	-0.932624	-0.713887	-0.99062	Activating gamma subunit of the AMP-activated Snf1p kinase complex (contains Snf1p and a Sip1p/Sip2p/Gal83p family member); activates glucose-repressed genes, represses glucose-induced genes; role in sporulation, and peroxisome biogenesis
YMR190C::chr13_4	SGS1	-0.781338	-1.4605	-0.728732	-0.99019	Nucleolar DNA helicase of the RecQ family involved in genome integrity maintenance; regulates chromosome synapsis and meiotic joint molecule/crossover formation; similar to human BLM and WRN proteins implicated in Bloom and Werner syndromes
YDR207C::chr4_5	UME6	-1.13827	-1.01906	-0.796468	-0.984599	Key transcriptional regulator of early meiotic genes, binds URS1 upstream regulatory sequence, couples metabolic responses to nutritional cues with initiation and progression of meiosis, forms complex with Ime1p, and also with Sin3p-Rpd3p
YAR047C::chr1_1	YAR047C	0.0317629	-1.79729	-1.18076	-0.982096	Dubious open reading frame unlikely to encode a protein, based on available experimental and comparative sequence data
YDL082W::chr4_1	RPL13A	-0.993931	-1.25085	-0.67947	-0.97475	Protein component of the large (60S) ribosomal subunit, nearly identical to Rpl13Bp; not essential for viability; has similarity to rat L13 ribosomal protein
YPL178W::chr16_2	CBC2	-0.890753	-0.744304	-1.28572	-0.973592	Small subunit of the heterodimeric cap binding complex that also contains Sto1p, component of the spliceosomal commitment complex; interacts with Npl3p, possibly to package mRNA for export from the nucleus; contains an RNA-binding motif
YNL072W::chr00_16b	RNH201	-1.1507	-0.990079	-0.749621	-0.963467	Ribonuclease H2 catalytic subunit, removes RNA primers during Okazaki fragment synthesis and errant ribonucleotides misincorporated during DNA replication; homolog of RNAse HI; related to human AGS4 which causes Aicardi-Goutieres syndrome
YPL183W-A::chr00_18	RTC6	-0.614019	-1.0015	-1.22745	-0.947656	Protein involved translation; mutants have defects in biogenesis of nuclear ribosomes; sequence similar to prokaryotic ribosomal protein L36, may be a mitochondrial ribosomal protein encoded in the nucleus
YKL053C-A::chr00_17b	MDM35	-1.04556	-0.968985	-0.826307	-0.946951	Mitochondrial intermembrane space protein; mutation affects mitochondrial distribution and morphology; contains twin cysteine-x9-cysteine motifs
YGR081C::chr7_4	SLX9	-1.28694	-1.08962	-0.455155	-0.943905	Protein required for pre-rRNA processing; associated with the 90S pre-ribosome and 43S small ribosomal subunit precursor; interacts with U3 snoRNA; deletion mutant has synthetic fitness defect with an sgs1 deletion mutant
YNL079C::chr00_16b	TPM1	-2.29571	-0.504148	-0.00973172	-0.93653	Major isoform of tropomyosin; binds to and stabilizes actin cables and filaments, which direct polarized cell growth and the distribution of several organelles; acetylated by the NatB complex and acetylated form binds actin most efficiently
YCR034W::chr00_1	FEN1	-0.812479	-0.947789	-1.03992	-0.933396	Fatty acid elongase, involved in sphingolipid biosynthesis; acts on fatty acids of up to 24 carbons in length; mutations have regulatory effects on 1,3-beta-glucan synthase, vacuolar ATPase, and the secretory pathway
YBL045C::chr2_1	COR1	-1.30681	-0.72882	-0.754741	-0.930124	Core subunit of the ubiquinol-cytochrome c reductase complex (bc1 complex), which is a component of the mitochondrial inner membrane electron transport chain
YBR082C::chr2_3	UBC4	-2.745	-1.2375	1.19266	-0.929947	Ubiquitin-conjugating enzyme (E2), mediates degradation of abnormal or excess proteins, including calmodulin and histone H3; interacts with many SCF ubiquitin protein ligases; component of the cellular stress response
YBR156C::chr2_3	SLI15	0.109647	-2.2039	-0.682049	-0.925434	Subunit of the conserved chromosomal passenger complex (CPC; Ipl1p-Sli15p-Bir1p-Nbl1p), which regulates kinetochore-microtubule attachments, activation of the spindle tension checkpoint, and mitotic spindle disassembly
YER019W::chr5_3	ISC1	-2.19845	-0.457371	-0.114327	-0.923383	Mitochondrial membrane localized inositol phosphosphingolipid phospholipase C, hydrolyzes complex sphingolipids to produce ceramide; activated by phosphatidylserine, cardiolipin, and phosphatidylglycerol; mediates Na+ and Li+ halotolerance
YLR304C::chr12_4	ACO1	-0.42719	-1.42652	-0.902567	-0.918759	Aconitase, required for the tricarboxylic acid (TCA) cycle and also independently required for mitochondrial genome maintenance; phosphorylated; component of the mitochondrial nucleoid; mutation leads to glutamate auxotrophy
YBL090W::chr2_1	MRP21	-1.96096	-0.479908	-0.279371	-0.906746	Mitochondrial ribosomal protein of the small subunit; MRP21 exhibits genetic interactions with mutations in the COX2 and COX3 mRNA 5'-untranslated leader sequences
YDR254W::chr4_6	CHL4	-4.02128	0.421399	0.883945	-0.905312	Outer kinetochore protein required for chromosome stability; involved in new kinetochore assembly and sister chromatid cohesion; peripheral component of the Ctf19 kinetochore subcomplex that interacts with Ctf19p, Ctf3p, Iml3p and Mif2p
YAR031W::chr1_1	PRM9	-2.78784	0.340846	-0.263618	-0.903537	Pheromone-regulated protein with 3 predicted transmembrane segments and an FF sequence, a motif involved in COPII binding; member of DUP240 gene family
YAR028W::chr1_1	YAR028W	-0.178743	-0.634523	-1.88562	-0.899629	Putative integral membrane protein, member of DUP240 gene family; GFP-fusion protein is induced in response to the DNA-damaging agent MMS
YPL148C::chr00_11	PPT2	-1.02764	-0.928213	-0.725198	-0.893684	Phosphopantetheine:protein transferase (PPTase), activates mitochondrial acyl carrier protein (Acp1p) by phosphopantetheinylation
YPR120C::chr16_5	CLB5	-0.742785	-1.11547	-0.822754	-0.89367	B-type cyclin involved in DNA replication during S phase; activates Cdc28p to promote initiation of DNA synthesis; functions in formation of mitotic spindles along with Clb3p and Clb4p; most abundant during late G1 phase
YNL295W::chr14_1	YNL295W	-0.22363	-1.42569	-1.01831	-0.88921	Putative protein of unknown function
YPL195W::chr16_1	APL5	-0.638088	-0.676458	-1.33967	-0.884739	Delta adaptin-like subunit of the clathrin associated protein complex (AP-3); functions in transport of alkaline phosphatase to the vacuole via the alternate pathway, suppressor of loss of casein kinase 1 function
YBR035C::chr2_2	PDX3	0.233504	-0.143902	-2.73491	-0.881769	Pyridoxine (pyridoxamine) phosphate oxidase, has homologs in E. coli and Myxococcus xanthus; transcription is under the general control of nitrogen metabolism
YGL212W::chr7_3	VAM7	-0.467253	0.293823	-2.45591	-0.876447	Vacuolar SNARE protein that functions with Vam3p in vacuolar protein trafficking; has an N-terminal PX domain (phosphoinositide-binding module) that binds PtdIns-3-P and mediates membrane binding; SNAP-25 homolog
YCR098C::chr00_2	GIT1	-1.73616	-0.47629	-0.407402	-0.873284	Plasma membrane permease, mediates uptake of glycerophosphoinositol and glycerophosphocholine as sources of the nutrients inositol and phosphate; expression and transport rate are regulated by phosphate and inositol availability
YGL147C::chr7_2	RPL9A	-2.73692	0.108542	0.0109712	-0.872469	Protein component of the large (60S) ribosomal subunit, nearly identical to Rpl9Bp and has similarity to E. coli L6 and rat L9 ribosomal proteins
YMR230W::chr13_4	RPS10B	-0.32033	-1.43299	-0.86233	-0.871883	Protein component of the small (40S) ribosomal subunit; nearly identical to Rps10Ap and has similarity to rat ribosomal protein S10
YAR023C::chr1_1	YAR023C	-1.5547	1.10833	-2.1517	-0.866023	Putative integral membrane protein, member of DUP240 gene family
YFR032C-A::chr00_2	RPL29	-0.553368	-1.29109	-0.738479	-0.860979	Protein component of the large (60S) ribosomal subunit, has similarity to rat L29 ribosomal protein; not essential for translation, but required for proper joining of the large and small ribosomal subunits and for normal translation rate
YIL097W::chr9_1	FYV10	-0.397642	-1.11925	-1.04863	-0.855174	Protein of unknown function, required for survival upon exposure to K1 killer toxin; involved in proteasome-dependent catabolite inactivation of FBPase; contains CTLH domain; plays role in anti-apoptosis
YHR066W::chr8_2	SSF1	-0.667763	-1.05543	-0.832322	-0.851838	Constituent of 66S pre-ribosomal particles, required for ribosomal large subunit maturation; functionally redundant with Ssf2p; member of the Brix family
YCR077C::chr00_1	PAT1	-1.30054	-0.854178	-0.374264	-0.842994	Topoisomerase II-associated deadenylation-dependent mRNA-decapping factor; also required for faithful chromosome transmission, maintenance of rDNA locus stability, and protection of mRNA 3'-UTRs from trimming; functionally linked to Pab1p
YER153C::chr00_5	PET122	-0.681748	-1.00892	-0.796003	-0.82889	Mitochondrial translational activator specific for the COX3 mRNA, acts together with Pet54p and Pet494p; located in the mitochondrial inner membrane
YAR043C::chr1_1	YAR043C	-0.654468	-1.29665	-0.535458	-0.828859
YGL124C::chr7_2	MON1	-1.01835	-0.430804	-1.03514	-0.828098	Protein required for fusion of cvt-vesicles and autophagosomes with the vacuole; associates, as a complex with Ccz1p, with a perivacuolar compartment; potential Cdc28p substrate
YGL143C::chr7_2	MRF1	-0.676783	-1.17402	-0.630948	-0.82725	Mitochondrial translation release factor, involved in stop codon recognition and hydrolysis of the peptidyl-tRNA bond during mitochondrial translation; lack of MRF1 causes mitochondrial genome instability
YER075C::chr5_3	PTP3	-1.39696	0.695552	-1.76624	-0.822549	Phosphotyrosine-specific protein phosphatase involved in the inactivation of mitogen-activated protein kinase (MAPK) during osmolarity sensing; dephosporylates Hog1p MAPK and regulates its localization; localized to the cytoplasm
YLR381W::chr12_5	CTF3	-0.847806	-0.747193	-0.857367	-0.817455	Outer kinetochore protein that forms a complex with Mcm16p and Mcm22p; may bind the kinetochore to spindle microtubules
YIR009W::chr9_2	MSL1	-0.0196073	-1.48476	-0.941018	-0.815128	U2B component of U2 snRNP, involved in splicing, binds the U2 snRNA stem-loop IV in vitro but requires association of Lea1p for in vivo binding; does not contain the conserved C-terminal RNA binding domain found in other family members
YAL036C::chr1_1	RBG1	-2.41558	-0.359877	0.346151	-0.809769	Member of the DRG family of GTP-binding proteins; associates with translating ribosomes; interacts with Tma46p, Ygr250cp, Gir2p and Yap1p via two-hybrid
YLR441C::chr00_4	RPS1A	0.0479773	-1.55935	-0.91549	-0.808954	Ribosomal protein 10 (rp10) of the small (40S) subunit; nearly identical to Rps1Bp and has similarity to rat S3a ribosomal protein
YGR214W::chr7_5	RPS0A	-2.03668	-1.16656	0.7817	-0.80718	Protein component of the small (40S) ribosomal subunit, nearly identical to Rps0Bp; required for maturation of 18S rRNA along with Rps0Bp; deletion of either RPS0 gene reduces growth rate, deletion of both genes is lethal
YBL038W::chr2_1	MRPL16	-0.929354	-0.824675	-0.663528	-0.805852	Mitochondrial ribosomal protein of the large subunit
YML014W::chr13_2	TRM9	-1.59534	-0.0854852	-0.735989	-0.805605	tRNA methyltransferase, catalyzes esterification of modified uridine nucleotides in tRNA(Arg3) and tRNA(Glu), likely as part of a complex with Trm112p; deletion confers resistance to zymocin
YAL051W::chr1_1	OAF1	-1.20839	-2.44216	1.26373	-0.795607	Oleate-activated transcription factor, acts alone and as a heterodimer with Pip2p; activates genes involved in beta-oxidation of fatty acids and peroxisome organization and biogenesis
YER166W::chr00_5	DNF1	-1.11001	-1.50821	0.23921	-0.793003	Aminophospholipid translocase (flippase) that localizes primarily to the plasma membrane; contributes to endocytosis, protein transport and cell polarity; type 4 P-type ATPase
YAL067C::chr1_1	SEO1	-0.310526	-0.580178	-1.42784	-0.772848	Putative permease, member of the allantoate transporter subfamily of the major facilitator superfamily; mutation confers resistance to ethionine sulfoxide
YBR246W::chr2_4	YBR246W	-0.924539	1.33451	-2.71747	-0.769166	Putative protein of unknown function; non-essential gene identified in a screen for mutants with increased levels of rDNA transcription; null mutants display a weak carboxypeptidase Y missorting/secretion phenotype
YMR064W::chr00_6	AEP1	-0.808149	-0.883804	-0.61298	-0.768311	Protein required for expression of the mitochondrial OLI1 gene encoding subunit 9 of F1-F0 ATP synthase
YAL031C::chr1_1	GIP4	-0.866351	0.812939	-2.22307	-0.758827	Cytoplasmic Glc7-interacting protein whose overexpression relocalizes Glc7p from the nucleus and prevents chromosome segregation; potential Cdc28p substrate
YGL078C::chr7_1	DBP3	-1.63567	-0.433044	-0.163989	-0.744234	Putative ATP-dependent RNA helicase of the DEAD-box family involved in ribosomal biogenesis
YBR131W::chr00_16a	CCZ1	-1.25244	-0.278539	-0.700984	-0.743988	Protein involved in vacuolar assembly, essential for autophagy and the cytoplasm-to-vacuole pathway
YMR263W::chr13_5	SAP30	-2.07254	-1.09509	0.962149	-0.73516	Subunit of a histone deacetylase complex, along with Rpd3p and Sin3p, that is involved in silencing at telomeres, rDNA, and silent mating-type loci; involved in telomere maintenance
YMR048W::chr00_11	CSM3	-0.154674	-0.91261	-1.12005	-0.729111	Replication fork associated factor, required for stable replication fork pausing; component of the DNA replication checkpoint pathway; required for accurate chromosome segregation during meiosis
YLR287C-A::chr12_4	RPS30A	0.402052	-3.03126	0.445225	-0.727994	Protein component of the small (40S) ribosomal subunit; nearly identical to Rps30Bp and has similarity to rat S30 ribosomal protein
YNL315C::chr00_17b	ATP11	-0.70708	-0.838195	-0.630718	-0.725331	Molecular chaperone, required for the assembly of alpha and beta subunits into the F1 sector of mitochondrial F1F0 ATP synthase
YPL049C::chr16_3	DIG1	-1.62528	-0.753985	0.210878	-0.722796	MAP kinase-responsive inhibitor of the Ste12p transcription factor, involved in the regulation of mating-specific genes and the invasive growth pathway; related regulators Dig1p and Dig2p bind to Ste12p
YER119C-A::chr00_5	YER119C-A	-1.17825	-0.180509	-0.805225	-0.721328	Dubious open reading frame, not conserved in closely related Saccharomyces species; deletion mutation blocks replication of Brome mosaic virus in S. cerevisiae, but this is likely due to effects on the overlapping gene SCS2
YIL110W::chr9_2	MNI1	-0.674404	-0.998208	-0.481318	-0.717977	AdoMet-dependent methyltransferase involved in a novel 3-methylhistidine modification of ribosomal protein Rpl3p; seven beta-strand MTase family member; null mutant exhibits a weak vacuolar protein sorting defect and caspofungin resistance
YBL007C::chr2_1	SLA1	-0.886452	-0.861221	-0.385458	-0.711044	Cytoskeletal protein binding protein required for assembly of the cortical actin cytoskeleton; interacts with proteins regulating actin dynamics and proteins required for endocytosis; found in the nucleus and cell cortex; has 3 SH3 domains
YAR044W::chr1_1	YAR044W	-1.76411	-0.96077	0.592614	-0.710755
YMR258C::chr13_5	YMR258C	1.28409	-5.06262	1.66654	-0.703997	GTPase inhibitor with similarity to F-box proteins; inhibits Ypt52p GTPase activity by preventing Ypt52p from binding GTP; involved in regulating intracellular trafficking; physically interacts with Skp1p
YER040W::chr5_3	GLN3	-1.62435	-0.319348	-0.164126	-0.702608	Transcriptional activator of genes regulated by nitrogen catabolite repression (NCR), localization and activity regulated by quality of nitrogen source
YPR166C::chr16_5	MRP2	-1.08733	-0.56966	-0.440088	-0.699026	Mitochondrial ribosomal protein of the small subunit
YPL081W::chr16_3	RPS9A	-0.405148	-0.943308	-0.742584	-0.697013	Protein component of the small (40S) ribosomal subunit; nearly identical to Rps9Bp and has similarity to E. coli S4 and rat S9 ribosomal proteins
YGR200C::chr7_5	ELP2	-0.480061	-0.841924	-0.74481	-0.688932	Subunit of Elongator complex, which is required for modification of wobble nucleosides in tRNA; target of Kluyveromyces lactis zymocin
YHR178W::chr8_3	STB5	-0.00251046	-1.13733	-0.919426	-0.686422	Transcription factor, involved in regulating multidrug resistance and oxidative stress response; forms a heterodimer with Pdr1p; contains a Zn(II)2Cys6 zinc finger domain that interacts with a pleiotropic drug resistance element in vitro
YAL015C::chr1_1	NTG1	0.0920091	-2.01349	-0.124864	-0.682115	DNA N-glycosylase and apurinic/apyrimidinic (AP) lyase involved in base excision repair; acts in both nucleus and mitochondrion; creates a double-strand break at mtDNA origins that stimulates replication in response to oxidative stress
YBR084C-A::chr00_16a	RPL19A	-0.268959	-0.993782	-0.770893	-0.677878	Protein component of the large (60S) ribosomal subunit, nearly identical to Rpl19Bp and has similarity to rat L19 ribosomal protein; rpl19a and rpl19b single null mutations result in slow growth, while the double null mutation is lethal
YGL104C::chr7_2	VPS73	0.0170831	-1.31333	-0.722321	-0.672856	Mitochondrial protein; mutation affects vacuolar protein sorting; putative transporter; member of the sugar porter family
YGL203C::chr7_3	KEX1	-0.28232	-0.872803	-0.856076	-0.6704	Protease involved in the processing of killer toxin and alpha factor precursor; cleaves Lys and Arg residues from the C-terminus of peptides and proteins
YER016W::chr5_3	BIM1	-1.77873	1.28356	-1.51511	-0.670093	Microtubule-binding protein that together with Kar9p makes up the cortical microtubule capture site and delays the exit from mitosis when the spindle is oriented abnormally
YAR020C::chr1_1	PAU7	-0.774825	-2.12428	0.891633	-0.669157	Member of the seripauperin multigene family, active during alcoholic fermentation, regulated by anaerobiosis, inhibited by oxygen, repressed by heme
YBR231C::chr2_4	SWC5	-3.60877	0.949642	0.735065	-0.641354	Protein of unknown function, component of the SWR1 complex, which exchanges histone variant H2AZ (Htz1p) for chromatin-bound histone H2A
YER117W::chr00_5	RPL23B	-1.60175	-0.550184	0.246443	-0.635164	Protein component of the large (60S) ribosomal subunit, identical to Rpl23Ap and has similarity to E. coli L14 and rat L23 ribosomal proteins
YKR092C::chr00_4	SRP40	-0.514959	-1.35283	-0.0103032	-0.626031	Nucleolar, serine-rich protein with a role in preribosome assembly or transport; may function as a chaperone of small nucleolar ribonucleoprotein particles (snoRNPs); immunologically and structurally to rat Nopp140
YLR426W::chr00_4	YLR426W	-0.908767	-0.737857	-0.22245	-0.623025	Putative protein of unknown function; detected in highly purified mitochondria in high-throughput studies; proposed to be involved in resistance to mechlorethamine and streptozotocin; null mutant sensitive to expression of top1-T722A allele
YIL027C::chr9_1	KRE27	-0.943847	-0.609372	-0.307911	-0.620377	Member of a transmembrane complex required for efficient folding of proteins in the ER; null mutant displays induction of the unfolded protein response, and also shows K1 killer toxin resistance
YGR102C::chr7_4	YGR102C	-1.7426	-0.185871	0.069532	-0.619646	Subunit of the trimeric GatFAB AmidoTransferase(AdT) complex; involved in the formation of Q-tRNAQ; transposon insertion mutant is salt sensitive and null mutant has growth defects; non-tagged protein is detected in purified mitochondria
YER055C::chr5_3	HIS1	-0.906347	-0.19582	-0.754765	-0.618977	ATP phosphoribosyltransferase, a hexameric enzyme, catalyzes the first step in histidine biosynthesis; mutations cause histidine auxotrophy and sensitivity to Cu, Co, and Ni salts; transcription is regulated by general amino acid control
YDR028C::chr4_3	REG1	-0.44907	-0.830892	-0.565568	-0.615177	Regulatory subunit of type 1 protein phosphatase Glc7p, involved in negative regulation of glucose-repressible genes
YOR150W::chr15_2	MRPL23	-0.16091	-0.972348	-0.702016	-0.611758	Mitochondrial ribosomal protein of the large subunit
YBR280C::chr00_16a	SAF1	-0.367696	-0.727874	-0.728348	-0.607973	F-Box protein involved in proteasome-dependent degradation of Aah1p during entry of cells into quiescence; interacts with Skp1
YLL045C::chr12_1	RPL8B	-0.105392	-1.39259	-0.325851	-0.607944	Ribosomal protein L4 of the large (60S) ribosomal subunit, nearly identical to Rpl8Ap and has similarity to rat L7a ribosomal protein; mutation results in decreased amounts of free 60S subunits
YAL058C-A::chr00_12	YAL058C-A	-0.0993738	1.02498	-2.73573	-0.603375
YBR197C::chr2_4	YBR197C	-0.0979659	-0.963678	-0.73621	-0.599285	Putative protein of unknown function; green fluorescent protein (GFP)-fusion protein localizes to the cytoplasm and nucleus; YBR197C is not an essential gene
YML026C::chr13_2	RPS18B	-0.508913	-0.63524	-0.650357	-0.59817	Protein component of the small (40S) ribosomal subunit; nearly identical to Rps18Ap and has similarity to E. coli S13 and rat S18 ribosomal proteins
YOR305W::chr15_4	YOR305W	-0.343857	-0.869773	-0.579905	-0.597845	Protein of unknown function; green fluorescent protein (GFP)-fusion protein localizes to the mitochondrion; deletion confers sensitivity to 4-(N-(S-glutathionylacetyl)amino) phenylarsenoxide (GSAO); YOR305W is not an essential gene
YKL048C::chr11_1	ELM1	-2.109	1.42759	-1.09761	-0.593007	Serine/threonine protein kinase that regulates cellular morphogenesis, septin behavior, and cytokinesis; required for the regulation of other kinases; forms part of the bud neck ring
YNL315C::chr00_18	ATP11	-1.21177	-0.390198	-0.164953	-0.588974	Molecular chaperone, required for the assembly of alpha and beta subunits into the F1 sector of mitochondrial F1F0 ATP synthase
YML054C::chr13_1b	CYB2	-1.32556	-0.192515	-0.246217	-0.588097	Cytochrome b2 (L-lactate cytochrome-c oxidoreductase), component of the mitochondrial intermembrane space, required for lactate utilization; expression is repressed by glucose and anaerobic conditions
YBR165W::chr2_3	UBS1	0.831023	-3.53964	0.969877	-0.57958	Ubiquitin-conjugating enzyme suppressor that functions as a general positive regulator of Cdc34p activity; nuclear protein that may represent a link between nucleocytoplasmic transport and ubiquitin ligase activity
YHR111W::chr8_2	UBA4	-0.747675	-0.355383	-0.625258	-0.576105	Protein that activates Urm1p before its conjugation to proteins (urmylation); also acts in thiolation of the wobble base of cytoplasmic tRNAs by adenylating and then thiolating Urm1p; receives sulfur from Tum1p
YBR238C::chr2_4	YBR238C	0.69983	0.473455	-2.8984	-0.575038	Mitochondrial membrane protein with similarity to Rmd9p; not required for respiratory growth but causes a synthetic respiratory defect in combination with rmd9 mutations; transcriptionally up-regulated by TOR; deletion increases life span
YDR372C::chr4_7	VPS74	-0.274799	-0.768731	-0.656499	-0.566676	Protein required for Golgi localization of glycosyltransferases; binds the cytosolic domains of Golgi glycosyltransferases; binding to PtdIns4P required for Golgi targeting and function; tetramer formation required for function
YLR402W::chr12_5	YLR402W	-0.100915	0.00961378	-1.60872	-0.566674	Dubious open reading frame unlikely to encode a protein, based on available experimental and comparative sequence data
YDL059C::chr4_1	RAD59	-0.565026	-0.0599851	-1.07396	-0.566324	Protein involved in the repair of double-strand breaks in DNA during vegetative growth via recombination and single-strand annealing; anneals complementary single-stranded DNA; homologous to Rad52p
YKL073W::chr11_1	LHS1	0.203635	-1.24331	-0.654512	-0.564729	Molecular chaperone of the endoplasmic reticulum lumen, involved in polypeptide translocation and folding; nucleotide exchange factor for the ER lumenal Hsp70 chaperone Kar2p; regulated by the unfolded protein response pathway
YMR238W::chr13_5	DFG5	0.269078	0.659474	-2.59841	-0.556619	Putative mannosidase, essential glycosylphosphatidylinositol (GPI)-anchored membrane protein required for cell wall biogenesis in bud formation, involved in filamentous growth, homologous to Dcw1p
YML087C::chr13_1b	AIM33	-1.18965	1.6256	-2.0871	-0.550383	Putative protein of unknown function, highly conserved across species and orthologous to human CYB5R4; null mutant displays reduced frequency of mitochondrial genome loss
YDL136W::chr4_2	RPL35B	-0.500578	-0.762145	-0.37904	-0.547254	Protein component of the large (60S) ribosomal subunit, identical to Rpl35Ap and has similarity to rat L35 ribosomal protein
YER074W::chr5_3	RPS24A	-0.740558	-0.556945	-0.339085	-0.545529	Protein component of the small (40S) ribosomal subunit; identical to Rps24Bp and has similarity to rat S24 ribosomal protein
YHR153C::chr8_3	SPO16	-0.549723	-0.969868	-0.111446	-0.543679	Meiosis-specific protein involved in synaptonemal complex assembly; implicated in regulation of crossover formation; required for sporulation
YNL127W::chr14_3	FAR11	-2.41167	0.987031	-0.195579	-0.540073	Protein involved in recovery from cell cycle arrest in response to pheromone, in a Far1p-independent pathway; interacts with Far3p, Far7p, Far8p, Far9p, and Far10p; has similarity to the N- and C-termini of N. crassa HAM-2
YCR066W::chr00_1	RAD18	-0.831522	-0.520098	-0.255847	-0.535822	E3 ubiqutin ligase, forms heterodimer with Rad6p to monoubiquitinate PCNA-K164; heterodimer binds single-stranded DNA and has single-stranded DNA dependent ATPase activity; required for postreplication repair
YDR486C::chr4_8	VPS60	0.271188	-2.12624	0.256911	-0.532714	Cytoplasmic and vacuolar membrane protein involved in late endosome to vacuole transport; required for normal filament maturation during pseudohyphal growth; may function in targeting cargo proteins for degradation; interacts with Vta1p
YAL021C::chr1_1	CCR4	-0.85595	0.599493	-1.32617	-0.527542	Component of the CCR4-NOT transcriptional complex, which is involved in regulation of gene expression; component of the major cytoplasmic deadenylase, which is involved in mRNA poly(A) tail shortening
YER139C::chr00_5	RTR1	0.217584	0.0376521	-1.81214	-0.518968	CTD phosphatase; dephosphorylates S5-P in the C-terminal domain of Rpo21p; has a cysteine-rich motif required for function and conserved in eukaryotes; shuttles between the nucleus and cytoplasm
YNL096C::chr00_18	RPS7B	-0.608223	-0.548074	-0.361432	-0.50591	Protein component of the small (40S) ribosomal subunit, nearly identical to Rps7Ap; interacts with Kti11p; deletion causes hypersensitivity to zymocin; has similarity to rat S7 and Xenopus S8 ribosomal proteins
YPL078C::chr00_17b	ATP4	-0.222973	-0.622592	-0.665034	-0.503533	Subunit b of the stator stalk of mitochondrial F1F0 ATP synthase, which is a large, evolutionarily conserved enzyme complex required for ATP synthesis; contributes to the oligomerization of the complex; phosphorylated
YGR085C::chr7_4	RPL11B	-0.262865	-0.588479	-0.64832	-0.499888	Protein component of the large (60S) ribosomal subunit, nearly identical to Rpl11Ap; involved in ribosomal assembly; depletion causes degradation of proteins and RNA of the 60S subunit; has similarity to E. coli L5 and rat L11
YDL130W::chr4_2	RPP1B	-1.27188	-0.199052	-0.00468091	-0.491871	Ribosomal protein P1 beta, component of the ribosomal stalk, which is involved in interaction of translational elongation factors with ribosome; accumulation is regulated by phosphorylation and interaction with the P2 stalk component
YML079W::chr13_1b	YML079W	-0.513818	-0.398874	-0.547072	-0.486588	Non-essential protein of unknown function with structural resemblance to plant storage and ligand binding proteins (canavalin, glycinin, auxin binding protein) and to some enzymes (epimerase, germin); localizes to the nucleus and cytoplasm
YJR034W::chr00_13	PET191	-1.4951	-0.285435	0.324059	-0.485492	Protein required for assembly of cytochrome c oxidase; exists as an oligomer that is integral to the mitochondrial inner membrane and faces the intermembrane space; contains a twin Cx9C motif
YIL100W::chr9_2	YIL100W	0.0402431	-1.01826	-0.465759	-0.481259	Dubious open reading frame unlikely to encode a protein, based on available experimental and comparative sequence data; completely overlaps the dubious ORF YIL100C-A
YOR349W::chr15_4	CIN1	-0.194852	-2.94993	1.7141	-0.476894	Tubulin folding factor D involved in beta-tubulin (Tub2p) folding; isolated as mutant with increased chromosome loss and sensitivity to benomyl
YCR003W::chr3_1	MRPL32	-0.263456	-0.668241	-0.486155	-0.472617	Mitochondrial ribosomal protein of the large subunit
YDR125C::chr4_4	ECM18	-0.637225	-0.152071	-0.62614	-0.471812	Protein of unknown function, similar to Rlp24p
YJR097W::chr00_12	JJJ3	-0.257025	-2.81625	1.66649	-0.468928	Protein of unknown function, contains a J-domain, which is a region with homology to the E. coli DnaJ protein
YBR061C::chr2_2	TRM7	1.26778	-1.89598	-0.760788	-0.462996	2'-O-ribose methyltransferase, methylates the 2'-O-ribose of nucleotides at positions 32 and 34 of the tRNA anticodon loop
YDR374C::chr4_7	YDR374C	-0.420249	-0.280237	-0.685405	-0.461964	Putative protein of unknown function
YPL145C::chr16_2	KES1	-0.760189	1.15209	-1.74422	-0.450773	Member of the oxysterol binding protein family, which includes seven yeast homologs; involved in negative regulation of Sec14p-dependent Golgi complex secretory functions, peripheral membrane protein that localizes to the Golgi complex
YOL006C::chr15_5	TOP1	-1.2252	-0.300245	0.182547	-0.447633	Topoisomerase I, nuclear enzyme that relieves torsional strain in DNA by cleaving and re-sealing the phosphodiester backbone; relaxes both positively and negatively supercoiled DNA; functions in replication, transcription, and recombination
YPL177C::chr16_2	CUP9	2.44453	-1.82672	-1.93875	-0.440313	Homeodomain-containing transcriptional repressor of PTR2, which encodes a major peptide transporter; imported peptides activate ubiquitin-dependent proteolysis, resulting in degradation of Cup9p and de-repression of PTR2 transcription
YPR030W::chr16_4	CSR2	0.782391	-3.59754	1.54904	-0.422036	Nuclear protein proposed to regulate utilization of nonfermentable carbon sources and endocytosis of plasma membrane proteins; overproduction suppresses chs5 spa2 lethality at high temp; ubiquitinated by Rsp5p, deubiquitinated by Ubp2p
YNR037C::chr14_4	RSM19	-0.519663	-0.456763	-0.266957	-0.414461	Mitochondrial ribosomal protein of the small subunit, has similarity to E. coli S19 ribosomal protein
YOR215C::chr15_3	AIM41	-4.37907	1.48156	1.66264	-0.411623	Putative protein of unknown function; the authentic protein is detected in highly purified mitochondria in high-throughput studies; null mutant displays reduced frequency of mitochondrial genome loss
YOR200W::chr15_3	YOR200W	-0.874838	-0.307967	-0.0281474	-0.403651	Dubious open reading frame unlikely to encode a protein, based on available experimental and comparative sequence data; partially overlaps the verified ORF MRM1/YOR201c
YMR088C::chr00_6	VBA1	0.346826	-1.06921	-0.484227	-0.402204	Permease of basic amino acids in the vacuolar membrane
YJR018W::chr00_13	YJR018W	-0.631584	-0.357403	-0.21264	-0.400542	Dubious open reading frame unlikely to encode a functional protein, based on available experimental and comparative sequence data
YPR040W::chr16_4	TIP41	-0.761516	-0.335494	-0.099407	-0.398806	Protein that interacts physically and genetically with Tap42p, which regulates protein phosphatase 2A; component of the TOR (target of rapamycin) signaling pathway
YMR022W::chr13_2	UBC7	-1.59426	-0.391217	0.794591	-0.396962	Ubiquitin conjugating enzyme, involved in the ER-associated protein degradation pathway; requires Cue1p for recruitment to the ER membrane; proposed to be involved in chromatin assembly
YOR183W::chr15_2	FYV12	-0.42794	-0.428681	-0.333954	-0.396858	Protein of unknown function, required for survival upon exposure to K1 killer toxin
YIL029C::chr9_1	YIL029C	0.0572544	0.903532	-2.15059	-0.396601	Putative protein of unknown function; deletion confers sensitivity to 4-(N-(S-glutathionylacetyl)amino) phenylarsenoxide (GSAO)
YPR133W-A::chr00_18	TOM5	-0.192564	-0.466053	-0.527772	-0.395463	Component of the TOM (translocase of outer membrane) complex responsible for recognition and initial import of all mitochondrially directed proteins; involved in transfer of precursors from the Tom70p and Tom20p receptors to the Tom40p pore
YDL157C::chr4_2	YDL157C	-0.252276	0.117871	-1.04984	-0.394748	Putative protein of unknown function; the authentic, non-tagged protein is detected in highly purified mitochondria in high-throughput studies
YNL236W::chr14_2	SIN4	0.0572818	-0.704527	-0.533213	-0.393486	Subunit of the RNA polymerase II mediator complex; associates with core polymerase subunits to form the RNA polymerase II holoenzyme; contributes to both postive and negative transcriptional regulation; dispensible for basal transcription
YMR068W::chr00_6	AVO2	-0.0687291	-0.63874	-0.465976	-0.391148	Component of a complex containing the Tor2p kinase and other proteins, which may have a role in regulation of cell growth
YLR429W::chr00_4	CRN1	-0.372171	-0.466465	-0.325742	-0.388126	Coronin, cortical actin cytoskeletal component that associates with the Arp2p/Arp3p complex to regulate its activity; plays a role in regulation of actin patch assembly
YGL253W::chr7_3	HXK2	-0.719138	-1.43705	0.991914	-0.388091	Hexokinase isoenzyme 2 that catalyzes phosphorylation of glucose in the cytosol; predominant hexokinase during growth on glucose; functions in the nucleus to repress expression of HXK1 and GLK1 and to induce expression of its own gene
YDR439W::chr4_8	LRS4	-0.111151	-0.224467	-0.821826	-0.385815	Nucleolar protein that forms a complex with Csm1p, and then Mam1p at kinetochores during meiosis I to mediate accurate homolog segregation; required for condensin recruitment to the replication fork barrier site and rDNA repeat segregation
YOR377W::chr15_4	ATF1	-0.0550066	-0.642114	-0.451164	-0.382762	Alcohol acetyltransferase with potential roles in lipid and sterol metabolism; responsible for the major part of volatile acetate ester production during fermentation
YKL166C::chr11_2	TPK3	-1.01789	0.217424	-0.345409	-0.381958	cAMP-dependent protein kinase catalytic subunit; promotes vegetative growth in response to nutrients via the Ras-cAMP signaling pathway; partially redundant with Tpk1p and Tpk2p; localizes to P-bodies during stationary phase
YJR060W::chr00_13	CBF1	0.455303	-0.134073	-1.44318	-0.373983	Helix-loop-helix protein that binds the motif CACRTG, which is present at several sites including MET gene promoters and centromere DNA element I (CDEI); required for nucleosome positioning at this motif; targets Isw1p to DNA
YDR452W::chr4_8	PPN1	0.038682	-0.676965	-0.478165	-0.372149	Vacuolar endopolyphosphatase with a role in phosphate metabolism; functions as a homodimer
YDL063C::chr4_1	YDL063C	-0.667249	-0.442478	-0.00215397	-0.370627	Protein required for biogenesis of the large ribosomal subunit; green fluorescent protein (GFP)-fusion protein localizes to the cytoplasm and nucleus
YFR040W::chr00_2	SAP155	-0.255795	-0.540306	-0.314978	-0.37036	Protein that forms a complex with the Sit4p protein phosphatase and is required for its function; member of a family of similar proteins including Sap4p, Sap185p, and Sap190p
YAL022C::chr1_1	FUN26	-0.971074	0.593078	-0.731549	-0.369848	Vacuolar membrane transporter with broad nucleoside selectivity; may regulate balance of nicotinamide riboside (NmR) levels between cytosol and vacuole, contributing to salvage of NmR for use in cytosolic NAD+ synthesis
YOR182C::chr15_2	RPS30B	-0.36974	-0.741028	0.0596885	-0.35036	Protein component of the small (40S) ribosomal subunit; nearly identical to Rps30Ap and has similarity to rat S30 ribosomal protein
YJR043C::chr00_13	POL32	-0.270331	-1.46365	0.702636	-0.343782	Third subunit of DNA polymerase delta, involved in chromosomal DNA replication; required for error-prone DNA synthesis in the presence of DNA damage and processivity; interacts with Hys2p, PCNA (Pol30p), and Pol1p
YOR136W::chr15_2	IDH2	0.0183062	-0.599339	-0.418085	-0.333039	Subunit of mitochondrial NAD(+)-dependent isocitrate dehydrogenase, which catalyzes the oxidation of isocitrate to alpha-ketoglutarate in the TCA cycle; phosphorylated
YLR335W::chr12_5	NUP2	-1.32848	-2.45422	2.80425	-0.32615	Nucleoporin involved in nucleocytoplasmic transport, binds to either the nucleoplasmic or cytoplasmic faces of the nuclear pore complex depending on Ran-GTP levels; also has a role in chromatin organization
YCR031C::chr00_1	RPS14A	-0.653462	-0.726306	0.411112	-0.322885	Ribosomal protein 59 of the small subunit, required for ribosome assembly and 20S pre-rRNA processing; mutations confer cryptopleurine resistance; nearly identical to Rps14Bp and similar to E. coli S11 and rat S14 ribosomal proteins
YDR043C::chr4_3	NRG1	-1.26037	0.0833943	0.209608	-0.322456	Transcriptional repressor that recruits the Cyc8p-Tup1p complex to promoters; mediates glucose repression and negatively regulates a variety of processes including filamentous growth and alkaline pH response
YDR266C::chr4_6	YDR266C	-0.224837	-0.482409	-0.250353	-0.3192	Protein of unknown function that may interact with ribosomes, based on co-purification experiments;green fluorescent protein (GFP)-fusion protein localizes to the cytoplasm; contains a RING finger domain
YML073C::chr00_18	RPL6A	-0.990192	-0.210151	0.243519	-0.318941	N-terminally acetylated protein component of the large (60S) ribosomal subunit, has similarity to Rpl6Bp and to rat L6 ribosomal protein; binds to 5.8S rRNA
YBR221C::chr2_4	PDB1	0.428333	-0.951823	-0.418265	-0.313918	E1 beta subunit of the pyruvate dehydrogenase (PDH) complex, which is an evolutionarily-conserved multi-protein complex found in mitochondria
YHR031C::chr8_1	RRM3	-0.0575786	-0.315933	-0.562779	-0.312097	DNA helicase involved in rDNA replication and Ty1 transposition; relieves replication fork pauses at telomeric regions; structurally and functionally related to Pif1p
YBR277C::chr00_1	YBR277C	-0.111655	-0.370135	-0.441704	-0.307831	Dubious open reading frame unlikely to encode a protein, based on available experimental and comparative sequence data; partially overlaps the verified gene YBR278W
YPL226W::chr16_1	NEW1	-1.4138	0.200492	0.299147	-0.30472	ATP binding cassette protein that cosediments with polysomes and is required for biogenesis of the small ribosomal subunit; Asn/Gln-rich rich region supports [NU+] prion formation and susceptibility to [PSI+] prion induction
YLR193C::chr12_3	UPS1	-0.190765	-0.414878	-0.262757	-0.289467	Mitochondrial intermembrane space protein that regulates mitochondrial cardiolipin levels, null has defects in Mgm1p processing, integrity of mitochondrial inner membrane complexes, and mitochondrial morphology; ortholog of human PRELI
YIL084C::chr9_1	SDS3	-0.819821	-0.230389	0.182481	-0.289243	Component of the Rpd3p/Sin3p deacetylase complex required for its structural integrity and catalytic activity, involved in transcriptional silencing and required for sporulation; cells defective in SDS3 display pleiotropic phenotypes
YMR194W::chr13_4	RPL36A	-1.00473	-0.274858	0.414739	-0.288283	N-terminally acetylated protein component of the large (60S) ribosomal subunit, nearly identical to Rpl36Bp and has similarity to rat L36 ribosomal protein; binds to 5.8 S rRNA
YLR418C::chr12_5	CDC73	-1.8893	0.384648	0.644408	-0.286748	Component of the Paf1p complex that binds to and modulates the activity of RNA polymerases I and II; required for expression of certain genes, modification of some histones, and telomere maintenance
YDL062W::chr4_1	YDL062W	-0.23901	-0.451859	-0.161565	-0.284145	Dubious open reading frame unlikely to encode a protein, based on available experimental and comparative sequence data; partially overlaps uncharacterized ORF YDL063C; YDL062W is not essential
YNR073C::chr00_6	YNR073C	0.429671	-0.839186	-0.433835	-0.281117	Putative mannitol dehydrogenase
YIL020C::chr9_1	HIS6	-1.39299	1.80424	-1.2534	-0.280717	Phosphoribosyl-5-amino-1-phosphoribosyl-4-imidazolecarboxiamide isomerase, catalyzes the fourth step in histidine biosynthesis; mutations cause histidine auxotrophy and sensitivity to Cu, Co, and Ni salts
YIL006W::chr9_1	YIA6	0.262558	-0.595549	-0.504263	-0.279085	Mitochondrial NAD+ transporter, involved in the transport of NAD+ into the mitochondria (see also YEA6); member of the mitochondrial carrier subfamily; disputed role as a pyruvate transporter; has putative mouse and human orthologs
YJR040W::chr00_13	GEF1	-2.81543	-0.0136719	2.00169	-0.275804	Voltage-gated chloride channel localized to the golgi, the endosomal system, and plasma membrane, and involved in cation homeostasis; highly homologous to vertebrate voltage-gated chloride channels
YDR225W::chr4_5	HTA1	0.633673	0.980846	-2.42256	-0.269347	Histone H2A, core histone protein required for chromatin assembly and chromosome function; one of two nearly identical subtypes (see also HTA2); DNA damage-dependent phosphorylation by Mec1p facilitates DNA repair; acetylated by Nat4p
YBL101C::chr2_2	ECM21	0.382566	-0.878239	-0.276476	-0.257383	Protein involved in regulating the endocytosis of plasma membrane proteins; identified as a substrate for ubiquitination by Rsp5p and deubiquitination by Ubp2p; promoter contains several Gcn4p binding elements
YDR163W::chr4_5	CWC15	-0.786094	-0.0766327	0.0957548	-0.255657	Non-essential protein involved in pre-mRNA splicing, component of a complex containing Cef1p; has similarity to S. pombe Cwf15p
YOR123C::chr15_2	LEO1	-1.04962	0.57317	-0.28247	-0.252973	Component of the Paf1 complex, which associates with RNA polymerase II and is involved in histone methylation; plays a role in regulating Ty1 transposition
YPL180W::chr16_2	TCO89	-0.137423	-0.423492	-0.194835	-0.251917	Subunit of TORC1 (Tor1p or Tor2p-Kog1p-Lst8p-Tco89p), a complex that regulates growth in response to nutrient availability; cooperates with Ssd1p in the maintenance of cellular integrity; deletion strains are hypersensitive to rapamycin
YDL194W::chr00_16b	SNF3	-1.89056	0.993298	0.14882	-0.249481	Plasma membrane low glucose sensor that regulates glucose transport; contains 12 predicted transmembrane segments and a long C-terminal tail required for induction of hexose transporters; also senses fructose and mannose; similar to Rgt2p
YJL080C::chr10_2	SCP160	-0.198465	-0.309948	-0.234163	-0.247525	Essential RNA-binding G protein effector of mating response pathway, mainly associated with nuclear envelope and ER, interacts in mRNA-dependent manner with translating ribosomes via multiple KH domains, similar to vertebrate vigilins
YBR164C::chr2_3	ARL1	-0.119418	0.153305	-0.768828	-0.24498	Soluble GTPase with a role in regulation of membrane traffic; regulates potassium influx; G protein of the Ras superfamily, similar to ADP-ribosylation factor
YDL227C::ctrl_28	HO	-0.096083	-0.268833	-0.366422	-0.243779	Site-specific endonuclease required for gene conversion at the MAT locus (homothallic switching) through the generation of a ds DNA break; expression restricted to mother cells in late G1 as controlled by Swi4p-Swi6p, Swi5p and Ash1p
YDL038C::chr4_1	YDL038C	-0.624728	-0.1171	0.018265	-0.241188
YPR018W::chr16_4	RLF2	-0.686415	-0.509678	0.472989	-0.241035	Largest subunit (p90) of the Chromatin Assembly Complex (CAF-1) with Cac2p and Msi1p that assembles newly synthesized histones onto recently replicated DNA; involved in the maintenance of transcriptionally silent chromatin
YOR179C::chr15_2	SYC1	-0.601753	-0.174083	0.0592293	-0.238869	Subunit of the APT subcomplex of cleavage and polyadenylation factor, may have a role in 3' end formation of both polyadenylated and non-polyadenylated RNAs
YDR408C::chr4_7	ADE8	0.234865	-0.611693	-0.323367	-0.233398	Phosphoribosyl-glycinamide transformylase, catalyzes a step in the 'de novo' purine nucleotide biosynthetic pathway
YEL054C::chr5_2	RPL12A	-0.107066	-1.20495	0.623601	-0.229472	Protein component of the large (60S) ribosomal subunit, nearly identical to Rpl12Bp; rpl12a rpl12b double mutant exhibits slow growth and slow translation; has similarity to E. coli L11 and rat L12 ribosomal proteins
YDL133W::chr4_2	YDL133W	0.0401022	-0.463543	-0.24423	-0.222557	Regulator of phospholipase D (Spo14p); interacts with Spo14p and regulates its catalytic activity; capable of buffering the toxicity of C16:0 platelet activating factor, a lipid that accumulates intraneuronally in Alzheimer's patients
YMR193C-A::chr13_4	YMR193C-A	-0.00690375	-0.450445	-0.201219	-0.219523	Dubious open reading frame unlikely to encode a functional protein, based on available experimental and comparative sequence data
YNL229C::chr14_2	URE2	0.248709	-0.541543	-0.364852	-0.219229	Nitrogen catabolite repression transcriptional regulator that acts by inhibition of GLN3 transcription in good nitrogen source; has glutathione peroxidase activity and can mutate to acquire GST activity; altered form creates [URE3] prion
YDR447C::chr4_8	RPS17B	-0.184584	-0.12634	-0.3293	-0.213408	Ribosomal protein 51 (rp51) of the small (40s) subunit; nearly identical to Rps17Ap and has similarity to rat S17 ribosomal protein
YIL125W::chr9_2	KGD1	-0.795291	0.0193099	0.144821	-0.210387	Component of the mitochondrial alpha-ketoglutarate dehydrogenase complex, which catalyzes a key step in the tricarboxylic acid (TCA) cycle, the oxidative decarboxylation of alpha-ketoglutarate to form succinyl-CoA
YKR027W::chr00_14	BCH2	-3.07086	1.33995	1.10241	-0.2095	Member of the ChAPs family of proteins (Chs5p-Arf1p-binding proteins: Bch1p, Bch2p, Bud7p, Chs6p), that forms the exomer complex with Chs5p to mediate export of specific cargo proteins, including Chs3p, from the Golgi to the plasma membrane
YNL136W::chr14_3	EAF7	-0.126089	-0.553324	0.0515232	-0.209297	Subunit of the NuA4 histone acetyltransferase complex, which acetylates the N-terminal tails of histones H4 and H2A
YOR355W::chr15_4	GDS1	-0.15604	-1.86928	1.39768	-0.209213	Protein of unknown function, required for growth on glycerol as a carbon source; the authentic, non-tagged protein is detected in highly purified mitochondria in high-throughput studies
YPL176C::chr16_2	TRE1	0.142718	-0.33526	-0.400519	-0.197687	Plasma membrane protein that binds to Bsd2p and regulates ubiquitylation and vacuolar degradation of the metal transporter Smf1p; function is redundant with that of Tre2p; has similarity to transferrin receptors
YBR048W::chr2_2	RPS11B	0.0928197	-0.852145	0.168143	-0.197061	Protein component of the small (40S) ribosomal subunit; identical to Rps11Ap and has similarity to E. coli S17 and rat S11 ribosomal proteins
YGR132C::chr7_5	PHB1	-0.10502	0.817941	-1.29221	-0.193096	Subunit of the prohibitin complex (Phb1p-Phb2p), a 1.2 MDa ring-shaped inner mitochondrial membrane chaperone that stabilizes newly synthesized proteins; determinant of replicative life span; involved in mitochondrial segregation
YDL119C::chr4_2	YDL119C	-0.592501	-0.139754	0.153971	-0.192761	Putative mitochondrial transport protein; GFP-fusion protein is induced in response to the DNA-damaging agent MMS; the authentic, non-tagged protein is detected in purified mitochondria
YGR231C::chr00_2	PHB2	-0.434576	-0.169136	0.0442837	-0.186476	Subunit of the prohibitin complex (Phb1p-Phb2p), a 1.2 MDa ring-shaped inner mitochondrial membrane chaperone that stabilizes newly synthesized proteins; determinant of replicative life span; involved in mitochondrial segregation
YOR234C::chr15_3	RPL33B	-2.63688	0.974907	1.10586	-0.185371	Ribosomal protein L37 of the large (60S) ribosomal subunit, nearly identical to Rpl33Ap and has similarity to rat L35a; rpl33b null mutant exhibits normal growth while rpl33a rpl33b double null mutant is inviable
YOL018C::chr15_5	TLG2	-0.810556	-0.0626757	0.328494	-0.181579	Syntaxin-like t-SNARE that forms a complex with Tlg1p and Vti1p and mediates fusion of endosome-derived vesicles with the late Golgi; binds Vps45p, which prevents Tlg2p degradation and also facilitates t-SNARE complex formation; homologous to mammalian SNARE protein syntaxin 16 (Sx16)
YGL200C::chr7_3	EMP24	-0.0361764	-0.636052	0.127531	-0.181566	Integral membrane component of endoplasmic reticulum-derived COPII-coated vesicles, which function in ER to Golgi transport
YKL046C::chr11_1	DCW1	-1.08227	1.71551	-1.17726	-0.18134	Putative mannosidase, GPI-anchored membrane protein required for cell wall biosynthesis in bud formation;homologous to Dfg5p
YOL115W::chr00_6	PAP2	-1.273	-0.00453002	0.74063	-0.178967	Non-canonical poly(A) polymerase, involved in nuclear RNA degradation as a component of the TRAMP complex; catalyzes polyadenylation of hypomodified tRNAs, and snoRNA and rRNA precursors; overlapping but non-redundant functions with Trf5p
YLR119W::chr12_2	SRN2	0.45406	-0.517039	-0.457671	-0.17355	Component of the ESCRT-I complex, which is involved in ubiquitin-dependent sorting of proteins into the endosome; suppressor of rna1-1 mutation; may be involved in RNA export from nucleus
YBL047C::chr2_1	EDE1	-0.186123	-0.65253	0.348152	-0.1635	Key endocytic protein involved in a network of interactions with other endocytic proteins, binds membranes in a ubiquitin-dependent manner, may also bind ubiquitinated membrane-associated proteins
YDL162C::chr4_2	YDL162C	0.433987	0.210917	-1.12918	-0.161425	Dubious open reading frame unlikely to encode a protein, based on available experimental and comparative sequence data; partially overlaps ENT1/YDL161W, a verified gene involved in endocytosis and actin cortical patch assembly
YNL146W::chr14_3	YNL146W	0.301643	-0.513937	-0.27142	-0.161238	Putative protein of unknown function; green fluorescent protein (GFP)-fusion protein localizes to the endoplasmic reticulum; YNL146W is not an essential gene
YDR271C::chr4_6	YDR271C	-0.0617591	-0.117834	-0.296233	-0.158609	Dubious open reading frame unlikely to encode a protein, based on available experimental and comparative sequence data; partially overlaps the verified ORF CCC2/YDR270W
YBL088C::chr2_1	TEL1	0.332981	0.726246	-1.53298	-0.157918	Protein kinase primarily involved in telomere length regulation; contributes to cell cycle checkpoint control in response to DNA damage; functionally redundant with Mec1p; homolog of human ataxia telangiectasia (ATM) gene
YDR465C::chr4_8	RMT2	0.311688	-0.49092	-0.292202	-0.157145	Arginine N5 methyltransferase; methylates ribosomal protein Rpl12 (L12) on Arg67
YAL009W::chr1_1	SPO7	-1.07118	-0.789288	1.40533	-0.151713	Putative regulatory subunit of Nem1p-Spo7p phosphatase holoenzyme, regulates nuclear growth by controlling phospholipid biosynthesis, required for normal nuclear envelope morphology, premeiotic replication, and sporulation
YPL087W::chr16_3	YDC1	0.985759	-0.138422	-1.28729	-0.146651	Alkaline dihydroceramidase, involved in sphingolipid metabolism; preferentially hydrolyzes dihydroceramide to a free fatty acid and dihydrosphingosine; has a minor reverse activity
YGR148C::chr7_5	RPL24B	0.141616	-0.330643	-0.241844	-0.143624	Ribosomal protein L30 of the large (60S) ribosomal subunit, nearly identical to Rpl24Ap and has similarity to rat L24 ribosomal protein; not essential for translation but may be required for normal translation rate
YNL298W::chr14_1	CLA4	0.538027	-0.761644	-0.202207	-0.141941	Cdc42p-activated signal transducing kinase of the PAK (p21-activated kinase) family, along with Ste20p and Skm1p; involved in septin ring assembly, vacuole inheritance, cytokinesis, sterol uptake regulation; phosphorylates Cdc3p and Cdc10p
YDR357C::chr4_7	YDR357C	0.121462	-0.213357	-0.327528	-0.139808	Protein of unknown function; likely member of BLOC complex involved in endosomal cargo sorting; null mutant is sensitive to drug inducing secretion of vacuolar cargo; green fluorescent protein (GFP)-fusion protein localizes to the cytoplasm
YLR406C::chr00_11	RPL31B	-0.164894	-0.456566	0.207507	-0.137984	Protein component of the large (60S) ribosomal subunit, nearly identical to Rpl31Ap and has similarity to rat L31 ribosomal protein; associates with the karyopherin Sxm1p; loss of both Rpl31p and Rpl39p confers lethality
YAL061W::chr1_1	BDH2	-0.485383	0.925743	-0.847508	-0.135716	Putative medium-chain alcohol dehydrogenase with similarity to BDH1; transcription induced by constitutively active PDR1 and PDR3
YDR004W::chr4_3	RAD57	0.161298	-0.36217	-0.201417	-0.134096	Protein that stimulates strand exchange by stabilizing the binding of Rad51p to single-stranded DNA; involved in the recombinational repair of double-strand breaks in DNA during vegetative growth and meiosis; forms heterodimer with Rad55p
YER020W::chr5_3	GPA2	-1.11859	1.56259	-0.844744	-0.133581	Nucleotide binding alpha subunit of the heterotrimeric G protein that interacts with the receptor Gpr1p, has signaling role in response to nutrients; green fluorescent protein (GFP)-fusion protein localizes to the cell periphery
YIL103W::chr9_2	DPH1	-0.516057	-0.204204	0.319749	-0.133504	Protein required, along with Dph2p, Kti11p, Jjj3p, and Dph5p, for synthesis of diphthamide, which is a modified histidine residue of translation elongation factor 2 (Eft1p or Eft2p); may act in a complex with Dph2p and Kti11p
YPL089C::chr16_3	RLM1	0.364498	-0.484459	-0.275916	-0.131959	MADS-box transcription factor, component of the protein kinase C-mediated MAP kinase pathway involved in the maintenance of cell integrity; phosphorylated and activated by the MAP-kinase Slt2p
YAL018C::chr1_1	YAL018C	-0.799189	0.107774	0.311525	-0.12663	Putative protein of unknown function
YFR036W::chr00_2	CDC26	-0.703165	-0.113877	0.483317	-0.111242	Subunit of the Anaphase-Promoting Complex/Cyclosome (APC/C), which is a ubiquitin-protein ligase required for degradation of anaphase inhibitors, including mitotic cyclins, during the metaphase/anaphase transition
YDR315C::chr4_6	IPK1	0.374045	-0.628251	-0.0757119	-0.109973	Inositol 1,3,4,5,6-pentakisphosphate 2-kinase, nuclear protein required for synthesis of 1,2,3,4,5,6-hexakisphosphate (phytate), which is integral to cell function; has 2 motifs conserved in other fungi; ipk1 gle1 double mutant is inviable
YHR139C-A::chr8_2	YHR139C-A	0.703786	-0.758646	-0.267068	-0.107309	Dubious open reading frame unlikely to encode a functional protein, based on available experimental and comparative sequence data
YGL125W::chr7_2	MET13	-0.152634	-0.171795	0.0095244	-0.104968	Major isozyme of methylenetetrahydrofolate reductase, catalyzes the reduction of 5,10-methylenetetrahydrofolate to 5-methyltetrahydrofolate in the methionine biosynthesis pathway
YBR015C::chr2_2	MNN2	0.966437	0.598418	-1.87839	-0.104512	Alpha-1,2-mannosyltransferase, responsible for addition of the first alpha-1,2-linked mannose to form the branches on the mannan backbone of oligosaccharides, localizes to an early Golgi compartment
YBR119W::chr2_3	MUD1	0.658868	-0.780132	-0.191566	-0.104277	U1 snRNP A protein, homolog of human U1-A; involved in nuclear mRNA splicing
YBR162C::chr2_3	TOS1	-0.577605	1.09189	-0.817968	-0.101228	Covalently-bound cell wall protein of unknown function; identified as a cell cycle regulated SBF target gene; deletion mutants are highly resistant to treatment with beta-1,3-glucanase; has sequence similarity to YJL171C
YLL025W::chr12_1	PAU17	-0.699793	-0.02963	0.426254	-0.101056	Protein of unknown function, member of the seripauperin multigene family encoded mainly in subtelomeric regions; YLL025W is not an essential gene
YJL124C::chr10_2	LSM1	-0.75071	0.251543	0.204878	-0.0980963	Lsm (Like Sm) protein; forms heteroheptameric complex (with Lsm2p, Lsm3p, Lsm4p, Lsm5p, Lsm6p, and Lsm7p) involved in degradation of cytoplasmic mRNAs
YDL146W::chr4_2	LDB17	-0.49456	-0.186067	0.387109	-0.0978393	Protein involved in the regulation of endocytosis; transiently recruited to actin cortical patches in a SLA1-dependent manner after late coat component assembly; GFP-fusion protein localizes to the periphery, cytoplasm, bud, and bud neck
YMR158W-A::chr13_4	YMR158W-A	2.191	-1.39991	-1.06612	-0.0916767
YPL274W::chr16_1	SAM3	0.456924	-0.4075	-0.312566	-0.087714	High-affinity S-adenosylmethionine permease, required for utilization of S-adenosylmethionine as a sulfur source; has similarity to S-methylmethionine permease Mmp1p
YBR009C::chr2_2	HHF1	-0.298864	-0.0645597	0.100329	-0.0876982	Histone H4, core histone protein required for chromatin assembly and chromosome function; one of two identical histone proteins (see also HHF2); contributes to telomeric silencing; N-terminal domain involved in maintaining genomic integrity
YPL158C::chr00_18	AIM44	0.16644	-0.285482	-0.134383	-0.084475	Protein of unknown function; GFP-fusion protein localizes to the bud neck; transcription is regulated by Swi5p; null mutant displays elevated frequency of mitochondrial genome loss
YMR233W::chr13_5	TRI1	-0.391484	-0.0539984	0.192264	-0.0844061	Non-essential sumoylated protein of unknown function with similarity to components of human SWI/SNF complex including SMRD3; green fluorescent protein (GFP)-fusion protein localizes to the cytoplasm, nucleus and nucleolus
YOL008W::chr15_5	COQ10	-0.431071	-0.0672525	0.249229	-0.0830315	Coenzyme Q (ubiquinone) binding protein, functions in the delivery of Q<sub>6</sub> to its proper location for electron transport during respiration; START domain protein with homologs in bacteria and eukaryotes
YGL229C::chr7_3	SAP4	0.319993	-0.370461	-0.184838	-0.0784353	Protein required for function of the Sit4p protein phosphatase, member of a family of similar proteins that form complexes with Sit4p, including Sap155p, Sap185p, and Sap190p
YDR080W::chr4_4	VPS41	-0.761216	0.79721	-0.267752	-0.0772527	Vacuolar membrane protein that is a subunit of the homotypic vacuole fusion and vacuole protein sorting (HOPS) complex; essential for membrane docking and fusion at the Golgi-to-endosome and endosome-to-vacuole stages of protein transport
YFL004W::chr00_17a	VTC2	-1.2467	-0.258167	1.29076	-0.071369	Subunit of the vacuolar transporter chaperone (VTC) complex involved in membrane trafficking, vacuolar polyphosphate accumulation, microautophagy and non-autophagic vacuolar fusion
YNL025C::chr14_4	SSN8	0.717792	-0.745104	-0.146186	-0.0578327	Cyclin-like component of the RNA polymerase II holoenzyme, involved in phosphorylation of the RNA polymerase II C-terminal domain; involved in glucose repression and telomere maintenance
YBR031W::chr2_2	RPL4A	-0.458864	0.630526	-0.344667	-0.0576683	N-terminally acetylated protein component of the large (60S) ribosomal subunit, nearly identical to Rpl4Bp and has similarity to E. coli L4 and rat L4 ribosomal proteins
YOR352W::chr15_4	YOR352W	-0.278081	0.0821396	0.0237873	-0.0573847	Putative protein of unknown function; expression levels regulated by Arg5,6p; green fluorescent protein (GFP)-fusion protein localizes to the cytoplasm and nucleus
YOL056W::chr15_5	GPM3	-0.379468	-0.0201353	0.237038	-0.0541884	Homolog of Gpm1p phosphoglycerate mutase, which converts 3-phosphoglycerate to 2-phosphoglycerate in glycolysis; may be non-functional derivative of a gene duplication event
YDL226C::chr4_3	GCS1	-0.165958	-0.608371	0.614151	-0.0533927	ADP-ribosylation factor GTPase activating protein (ARF GAP), involved in ER-Golgi transport; shares functional similarity with Glo3p
YMR286W::chr13_5	MRPL33	0.341074	-0.352017	-0.114761	-0.0419013	Mitochondrial ribosomal protein of the large subunit
YJL120W::chr10_2	YJL120W	-0.275242	-0.0317051	0.182513	-0.041478	Dubious open reading frame unlikely to encode a protein, based on available experimental and comparative sequence data; partially overlaps the verified gene YJL121C/RPE1; deletion confers sensitivity to GSAO
YOR006C::chr15_1	TSR3	-0.040538	0.261873	-0.342785	-0.0404833	Protein required for correct processing of the 20S pre-rRNA at site D to generate mature 18S rRNA; green fluorescent protein (GFP)-fusion protein localizes to both the cytoplasm and the nucleus
YPL241C::chr16_1	CIN2	-0.379441	0.00676363	0.260358	-0.0374398	GTPase-activating protein (GAP) for Cin4p; tubulin folding factor C involved in beta-tubulin (Tub2p) folding; mutants display increased chromosome loss and benomyl sensitivity; deletion complemented by human GAP, retinitis pigmentosa 2
YDR417C::chr00_17a/chr00_18	YDR417C	0.122684	-0.00262778	-0.218059	-0.0326676	Dubious open reading frame unlikely to encode a protein, based on available experimental and comparative sequence data; partially overlaps the verified ORF RPL12B/YDR418W
YAR042W::chr1_1	SWH1	-1.53308	0.623915	0.821347	-0.0292727	Protein similar to mammalian oxysterol-binding protein; contains ankyrin repeats; localizes to the Golgi and the nucleus-vacuole junction
YGL060W::chr7_1	YBP2	-0.938765	-0.681104	1.53796	-0.027303	Central kinetochore associated protein that mediates mitotic progression; interacts with several central kinetochore proteins and the centromeric histone Cse4p; role in resistance to oxidative stress; similarity to Ybp1p and Slk19p
YDR525W::chr4_8	API2	0.0804845	-0.268816	0.111228	-0.0257012	Dubious open reading frame, unlikely to encode a protein; not conserved in closely related Saccharomyces species; 26% of ORF overlaps the dubious ORF YDR524C-A; insertion mutation in a cdc34-2 mutant background causes altered bud morphology
YPR046W::chr16_4	MCM16	1.09902	1.79247	-2.96226	-0.02359	Protein involved in kinetochore-microtubule mediated chromosome segregation; binds to centromere DNA
YIR033W::chr00_3	MGA2	-0.0557833	-0.443989	0.437719	-0.0206844	ER membrane protein involved in regulation of OLE1 transcription, acts with homolog Spt23p; inactive ER form dimerizes and one subunit is then activated by ubiquitin/proteasome-dependent processing followed by nuclear targeting
YDR393W::chr4_7	SHE9	-1.6687	0.706006	0.901013	-0.0205603	Mitochondrial inner membrane protein required for normal mitochondrial morphology, may be involved in fission of the inner membrane; forms a homo-oligomeric complex
YNR074C::chr00_6	AIF1	0.411585	-0.281376	-0.191461	-0.0204173	Mitochondrial cell death effector that translocates to the nucleus in response to apoptotic stimuli, homolog of mammalian Apoptosis-Inducing Factor, putative reductase
YFR013W::chr00_16b	IOC3	0.429352	-0.356611	-0.13185	-0.019703	Member of a complex (Isw1a) with Isw1p that has nucleosome-stimulated ATPase activity and represses transcription initiation by specific positioning of a promoter proximal dinucleosome; has homology to Esc8p, which is involved in silencing
YJR054W::chr00_13	YJR054W	0.940413	-0.215215	-0.774609	-0.0164703	Vacuolar protein of unknown function; potential Cdc28p substrate
YBL039C::chr2_1	URA7	-0.222617	-0.185604	0.370315	-0.0126353	Major CTP synthase isozyme (see also URA8), catalyzes the ATP-dependent transfer of the amide nitrogen from glutamine to UTP, forming CTP, the final step in de novo biosynthesis of pyrimidines; involved in phospholipid biosynthesis
YNR064C::chr00_4	YNR064C	-1.60281	1.12022	0.454735	-0.009285	Epoxide hydrolase, member of the alpha/beta hydrolase fold family; may have a role in detoxification of epoxides
YMR304W::chr13_5	UBP15	0.514536	-0.540013	0.0040828	-0.0071314	Ubiquitin-specific protease that may play a role in ubiquitin precursor processing
YJL092W::chr10_2	SRS2	0.162005	-0.0143761	-0.166371	-0.00624737	DNA helicase and DNA-dependent ATPase involved in DNA repair, needed for proper timing of commitment to meiotic recombination and transition from Meiosis I to II; blocks trinucleotide repeat expansion; affects genome stability
YOR344C::chr15_4	TYE7	-0.639072	0.835306	-0.196701	-0.000155667	Serine-rich protein that contains a basic-helix-loop-helix (bHLH) DNA binding motif; binds E-boxes of glycolytic genes and contributes to their activation; may function as a transcriptional activator in Ty1-mediated gene expression
YIL090W::chr9_1	ICE2	0.164648	-0.00927701	-0.154625	0.000248663	Integral ER membrane protein with type-III transmembrane domains; mutations cause defects in cortical ER morphology in both the mother and daughter cells
YGL252C::chr7_3	RTG2	-0.226589	0.0356001	0.194737	0.00124937	Sensor of mitochondrial dysfunction; regulates the subcellular location of Rtg1p and Rtg3p, transcriptional activators of the retrograde (RTG) and TOR pathways; Rtg2p is inhibited by the phosphorylated form of Mks1p
YGL220W::chr7_3	FRA2	0.901929	0.0506579	-0.947311	0.00175863	Protein involved in negative regulation of transcription of iron regulon; forms an iron independent complex with Fra2p, Grx3p, and Grx4p; null mutant fails to repress iron regulon and is sensitive to nickel
YKR060W::chr11_3	UTP30	0.361791	-0.24185	-0.109182	0.00358633	Subunit of U3-containing 90S preribosome complex involved in production of 18S rRNA and assembly of small ribosomal subunit
YER156C::chr00_5	YER156C	-0.274421	0.211777	0.0803987	0.00591823	Putative protein of unknown function; interacts with Hsp82p and copurifies with Ipl1p; expression is copper responsive and downregulated in strains deleted for MAC1, a copper-responsive transcription factor; similarity to mammalian MYG1
YOR297C::chr15_4	TIM18	0.0778358	-0.224288	0.165202	0.00624993	Component of the mitochondrial TIM22 complex involved in insertion of polytopic proteins into the inner membrane; may mediate assembly or stability of the complex
YMR252C::chr13_5	YMR252C	0.523106	-2.67516	2.17699	0.008312	Putative protein of unknown function; green fluorescent protein (GFP)-fusion protein localizes to mitochondria; YMR252C is not an essential gene
YBR287W::chr00_16a	YBR287W	1.03343	-0.137494	-0.864523	0.010471	Protein of unknown function; green fluorescent protein (GFP)-fusion protein localizes to the ER; YBR287W is not an essential gene
YPR070W::chr16_4	MED1	-0.0383768	-0.0244229	0.103323	0.0135078	Subunit of the RNA polymerase II mediator complex; associates with core polymerase subunits to form the RNA polymerase II holoenzyme; essential for transcriptional regulation
YNR005C::chr14_4	YNR005C	0.247765	1.22396	-1.42668	0.015015	Dubious open reading frame unlikely to encode a functional protein, based on available experimental and comparative sequence data
YGL179C::chr7_2	TOS3	0.337858	-0.533714	0.243023	0.0157223	Protein kinase, related to and functionally redundant with Elm1p and Sak1p for the phosphorylation and activation of Snf1p; functionally orthologous to LKB1, a mammalian kinase associated with Peutz-Jeghers cancer-susceptibility syndrome
YEL037C::chr5_2	RAD23	0.544398	0.783571	-1.26814	0.019943	Protein with ubiquitin-like N terminus, subunit of Nuclear Excision Repair Factor 2 (NEF2) with Rad4p that binds damaged DNA; enhances protein deglycosylation activity of Png1p; also involved, with Rad4p, in ubiquitylated protein turnover
YPL061W::chr16_3	ALD6	-1.61656	0.502618	1.17378	0.019946	Cytosolic aldehyde dehydrogenase, activated by Mg2+ and utilizes NADP+ as the preferred coenzyme; required for conversion of acetaldehyde to acetate; constitutively expressed; locates to the mitochondrial outer surface upon oxidative stress
YDR156W::chr4_5	RPA14	-0.297956	-0.139279	0.499108	0.0206243	RNA polymerase I subunit A14
YJR079W::chr10_4	YJR079W	0.229125	-0.0837569	-0.0829203	0.0208159	Putative protein of unknown function; mutation results in impaired mitochondrial respiration
YDR360W::chr4_7	OPI7	0.0812339	-0.0380393	0.0291211	0.0241052	Dubious open reading frame unlikely to encode a protein, based on available experimental and comparative sequence data; partially overlaps verified gene VID21/YDR359C.
YHL033C::chr8_1	RPL8A	-1.09841	0.330036	0.854197	0.0286077	Ribosomal protein L4 of the large (60S) ribosomal subunit, nearly identical to Rpl8Bp and has similarity to rat L7a ribosomal protein; mutation results in decreased amounts of free 60S subunits
YNL119W::chr00_16b	NCS2	-0.0277537	-0.00798559	0.126311	0.0301906	Protein required for thiolation of the uridine at the wobble position of Lys(UUU) and Glu(UUC) tRNAs; has a role in urmylation and in invasive and pseudohyphal growth; inhibits replication of Brome mosaic virus in S. cerevisiae
YDL057W::chr4_1	YDL057W	1.18814	-1.37283	0.276385	0.030565	Putative protein of unknown function; YDL057W is not an essential gene
YIL148W::chr9_2	RPL40A	0.0686058	-0.078339	0.107449	0.0325719	Fusion protein, identical to Rpl40Bp, that is cleaved to yield ubiquitin and a ribosomal protein of the large (60S) ribosomal subunit with similarity to rat L40; ubiquitin may facilitate assembly of the ribosomal protein into ribosomes
YOL081W::chr15_5	IRA2	-0.184976	0.0394426	0.257892	0.0374529	GTPase-activating protein that negatively regulates RAS by converting it from the GTP- to the GDP-bound inactive form, required for reducing cAMP levels under nutrient limiting conditions, has similarity to Ira1p and human neurofibromin
YCL025C::chr3_1	AGP1	-0.378424	0.232563	0.260029	0.038056	Low-affinity amino acid permease with broad substrate range, involved in uptake of asparagine, glutamine, and other amino acids; expression is regulated by the SPS plasma membrane amino acid sensor system (Ssy1p-Ptr3p-Ssy5p)
YDR253C::chr4_6	MET32	0.326457	-0.202726	-0.00272349	0.0403358	Zinc-finger DNA-binding protein, involved in transcriptional regulation of the methionine biosynthetic genes, similar to Met31p
YBR170C::chr2_3	NPL4	-0.388212	-0.0739874	0.588175	0.0419919	Ubiquitin-binding protein involved in protein degradation; Cdc48p-Npl4p-Ufd1p complex participates in ER-associated degradation (ERAD) while Cdc48p-Npl4p-Vms1p complex participates in mitochondria-associated degradation (MAD)
YMR169C::chr13_4	ALD3	0.00251545	0.03477	0.101077	0.0461208	Cytoplasmic aldehyde dehydrogenase, involved in beta-alanine synthesis; uses NAD+ as the preferred coenzyme; very similar to Ald2p; expression is induced by stress and repressed by glucose
YGL003C::chr7_1	CDH1	-1.30674	0.60692	0.839088	0.0464227	Cell-cycle regulated activator of the anaphase-promoting complex/cyclosome (APC/C), which directs ubiquitination of cyclins resulting in mitotic exit; targets the APC/C to specific substrates including Cdc20p, Ase1p, Cin8p and Fin1p
YDR261C::chr4_6	EXG2	0.028559	0.126801	-0.00792329	0.0491456	Exo-1,3-beta-glucanase, involved in cell wall beta-glucan assembly; may be anchored to the plasma membrane via a glycosylphosphatidylinositol (GPI) anchor
YDR524C::chr4_8	AGE1	0.40135	0.524346	-0.774546	0.0503833	ADP-ribosylation factor (ARF) GTPase activating protein (GAP) effector, involved in the secretory and endocytic pathways; contains C2C2H2 cysteine/histidine motif
YGL175C::chr7_2	SAE2	0.25836	1.24215	-1.34392	0.0521967	Endonuclease that processes hairpin DNA structures with the MRX complex; involved in meiotic and mitotic double-strand break repair; phosphorylated in response to DNA damage and required for normal resistance to DNA-damaging agents
YDR231C::chr4_5	COX20	0.1673	-0.0790836	0.074151	0.0541225	Mitochondrial inner membrane protein, required for proteolytic processing of Cox2p and its assembly into cytochrome c oxidase
YPL041C::chr16_3	YPL041C	0.240678	0.0998631	-0.166629	0.0579707	Protein of unknown function involved in maintenance of proper telomere length
YOL041C::chr15_5	NOP12	-0.0471933	-0.0148865	0.254472	0.0641307	Nucleolar protein involved in pre-25S rRNA processing and biogenesis of large 60S ribosomal subunit; contains an RNA recognition motif (RRM); binds to Ebp2; similar to Nop13p and Nsr1p
YER083C::chr5_3	GET2	-0.0443128	0.0589342	0.180048	0.0648898	Subunit of the GET complex; involved in insertion of proteins into the ER membrane; required for the retrieval of HDEL proteins from the Golgi to the ER in an ERD2 dependent fashion and for meiotic nuclear division
YDR008C::chr4_3	YDR008C	0.284601	0.202453	-0.285478	0.067192	Dubious open reading frame unlikely to encode a protein, based on available experimental and comparative sequence data
YKL056C::chr11_1	TMA19	-0.215923	0.0867483	0.347925	0.0729168	Protein that associates with ribosomes; homolog of translationally controlled tumor protein; green fluorescent protein (GFP)-fusion protein localizes to the cytoplasm and relocates to the mitochondrial outer surface upon oxidative stress
YJL148W::chr10_1	RPA34	0.0990306	-0.893474	1.01614	0.0738989	RNA polymerase I subunit A34.5
YOR237W::chr15_3	HES1	-0.0473185	0.0456623	0.226725	0.0750229	Protein implicated in the regulation of ergosterol biosynthesis; one of a seven member gene family with a common essential function and non-essential unique functions; similar to human oxysterol binding protein (OSBP)
YDR368W::chr4_7	YPR1	0.336476	-0.144265	0.032915	0.075042	NADPH-dependent aldo-keto reductase, reduces multiple substrates including 2-methylbutyraldehyde and D,L-glyceraldehyde, expression is induced by osmotic and oxidative stress; functionally redundant with other aldo-keto reductases
YGR150C::chr7_5	DMR1	0.332442	-0.307778	0.202111	0.0755917	Mitochondrial 15s rRNA-binding protein; required for intron removal of COB and COX1 pre-mRNAs; contains pentatricopeptide repeat (PPR) motifs; mutant is respiratory deficient and has defective plasma membrane electron transport
YNL271C::chr14_1	BNI1	0.254817	-0.138272	0.12891	0.0818183	Formin, nucleates the formation of linear actin filaments, involved in cell processes such as budding and mitotic spindle orientation which require the formation of polarized actin cables, functionally redundant with BNR1
YLL044W::chr00_8	YLL044W	-0.15449	0.278138	0.172364	0.0986707	Dubious open reading frame unlikely to encode a protein, based on available experimental and comparative sequence data; transcription of both YLL044W and the overlapping gene RPL8B is reduced in the gcr1 null mutant
YBR005W::chr2_2	RCR1	0.479616	-0.196066	0.0132419	0.0989306	Protein of the ER membrane involved in cell wall chitin deposition; may function in the endosomal-vacuolar trafficking pathway, helping determine whether plasma membrane proteins are degraded or routed to the plasma membrane
YIL098C::chr9_2	FMC1	0.575383	-0.253872	-0.0199523	0.10052	Mitochondrial matrix protein, required for assembly or stability at high temperature of the F1 sector of mitochondrial F1F0 ATP synthase; null mutant temperature sensitive growth on glycerol is suppressed by multicopy expression of Odc1p
YPR024W::chr00_15	YME1	0.203796	-0.0910907	0.194735	0.10248	Catalytic subunit of the mitochondrial inner membrane i-AAA protease complex, which is responsible for degradation of unfolded or misfolded mitochondrial gene products; mutation causes an elevated rate of mitochondrial turnover
YBR187W::chr2_4	GDT1	0.149612	-0.126282	0.284934	0.102755	Putative protein of unknown function; expression is reduced in a gcr1 null mutant; GFP-fusion protein localizes to the vacuole; expression pattern and physical interactions suggest a possible role in ribosome biogenesis
YGR096W::chr7_4	TPC1	0.171584	-0.0127158	0.170223	0.109697	Mitochondrial membrane transporter that mediates uptake of the essential cofactor thiamine pyrophosphate (ThPP) into mitochondria; expression appears to be regulated by carbon source; member of the mitochondrial carrier family
YCR027C::chr00_1	RHB1	0.680301	-0.351135	0.000988311	0.110051	Putative Rheb-related GTPase involved in regulating canavanine resistance and arginine uptake; member of the Ras superfamily of G-proteins
YOR368W::chr15_4	RAD17	0.383869	-0.147379	0.095535	0.110675	Checkpoint protein, involved in the activation of the DNA damage and meiotic pachytene checkpoints; with Mec3p and Ddc1p, forms a clamp that is loaded onto partial duplex DNA; homolog of human and S. pombe Rad1 and U. maydis Rec1 proteins
YIL079C::chr9_1	AIR1	0.243838	-0.0335801	0.139841	0.1167	Zinc knuckle protein, involved in nuclear RNA processing and degradation as a component of the TRAMP complex; stimulates the poly(A) polymerase activity of Pap2p in vitro; functionally redundant with Air2p
YER164W::chr00_5	CHD1	-0.71489	0.446567	0.624446	0.118708	Nucleosome remodeling factor that functions in regulation of transcription elongation; contains a chromo domain, a helicase domain and a DNA-binding domain; component of both the SAGA and SLIK complexes
YDR441C::chr4_8	APT2	0.335772	0.561515	-0.540935	0.118784	Apparent pseudogene, not transcribed or translated under normal conditions; encodes a protein with similarity to adenine phosphoribosyltransferase, but artificially expressed protein exhibits no enzymatic activity
YPL068C::chr16_3	YPL068C	0.20279	-0.154634	0.31349	0.120549	Protein of unknown function; green fluorescent protein (GFP)-fusion protein localizes to the nucleus and is induced in response to the DNA-damaging agent MMS
YJR121W::chr00_12	ATP2	-0.487717	0.386237	0.463137	0.120552	Beta subunit of the F1 sector of mitochondrial F1F0 ATP synthase, which is a large, evolutionarily conserved enzyme complex required for ATP synthesis; phosphorylated
YBR144C::chr2_3	YBR144C	0.374051	-0.108255	0.0989223	0.121573	Dubious open reading frame unlikely to encode a protein, based on available experimental and comparative sequence data; YBR144C is not an essential gene
YAL037W::chr1_1	YAL037W	-0.91168	0.930848	0.348426	0.122531	Putative protein of unknown function
YNL324W::chr14_1	YNL324W	0.303754	-0.188158	0.252595	0.12273	Dubious ORF unlikely to encode a functional protein, based on available experimental and comparative sequence data
YDR049W::chr4_4	YDR049W	0.342514	-0.37446	0.411629	0.126561	Component of a Cdc48p-complex involved in protein quality control; exhibits cytosolic and ER-membrane localization, with Cdc48p, during normal growth, and contributes to ER-associated degradation (ERAD) of specific substrates at a step after their ubiquitination; forms a mitochondrially-associated complex with Cdc48p and Npl4p under oxidative stress that is required for ubiquitin-mediated mitocho…
YOR330C::chr15_4	MIP1	-0.389844	0.217406	0.552345	0.126636	Catalytic subunit of the mitochondrial DNA polymerase; conserved C-terminal segment is required for the maintenance of mitochondrial genome; related to human POLG, which has been associated with mitochondrial diseases
YBL024W::chr2_1	NCL1	0.0479364	-0.406458	0.741218	0.127565	S-adenosyl-L-methionine-dependent tRNA: m5C-methyltransferase, methylates cytosine to m5C at several positions in tRNAs and intron-containing pre-tRNAs; similar to Nop2p and human proliferation associated nucleolar protein p120
YLR332W::chr12_5	MID2	0.34277	-0.0778041	0.123417	0.129461	O-glycosylated plasma membrane protein that acts as a sensor for cell wall integrity signaling and activates the pathway; interacts with Rom2p, a guanine nucleotide exchange factor for Rho1p, and with cell integrity pathway protein Zeo1p
YER151C::chr00_5	UBP3	-0.49786	0.283065	0.603322	0.129509	Ubiquitin-specific protease that interacts with Bre5p to co-regulate anterograde and retrograde transport between the ER and Golgi; inhibitor of gene silencing; cleaves ubiquitin fusions but not polyubiquitin; also has mRNA binding activity
YCR051W::chr00_1	YCR051W	0.26251	0.109544	0.026735	0.13293	Putative protein of unknown function; green fluorescent protein (GFP)-fusion protein localizes to the cytoplasm and nucleus; contains ankyrin (Ank) repeats; YCR051W is not an essential gene
YGL132W::chr7_2	YGL132W	-0.414862	0.295262	0.540832	0.140411	Dubious open reading frame unlikely to encode a protein, based on available experimental and comparative sequence data; overlaps the verified gene SNT2/YGL131C
YJL056C::chr10_2	ZAP1	0.139326	-0.0317698	0.319541	0.142366	Zinc-regulated transcription factor; binds to zinc-responsive promoters to induce transcription of certain genes in presence of zinc, represses other genes in low zinc; regulates its own transcription; contains seven zinc-finger domains
YPL119C::chr16_2	DBP1	0.144381	2.06254	-1.77244	0.144827	Putative ATP-dependent RNA helicase of the DEAD-box protein family; mutants show reduced stability of the 40S ribosomal subunit scanning through 5' untranslated regions of mRNAs
YCR065W::chr00_1	HCM1	0.67348	-0.170509	-0.0556472	0.149108	Forkhead transcription factor that drives S-phase specific expression of genes involved in chromosome segregation, spindle dynamics, and budding; suppressor of calmodulin mutants with specific SPB assembly defects; telomere maintenance role
YDL117W::chr4_2	CYK3	0.323456	-0.0662224	0.197098	0.151444	SH3-domain protein located in the mother-bud neck and the cytokinetic actin ring; mutant phenotype and genetic interactions suggest a role in cytokinesis
YLR067C::chr12_2	PET309	-0.706924	0.337105	0.826291	0.152157	Specific translational activator for the COX1 mRNA, also influences stability of intron-containing COX1 primary transcripts; localizes to the mitochondrial inner membrane; contains seven pentatricopeptide repeats (PPRs)
YGR220C::chr00_2	MRPL9	-0.989394	1.12643	0.321957	0.152998	Mitochondrial ribosomal protein of the large subunit
YBR069C::chr2_2	TAT1	0.492235	2.32868	-2.34883	0.157362	Amino acid transport protein for valine, leucine, isoleucine, and tyrosine, low-affinity tryptophan and histidine transporter; overexpression confers FK506 and FTY720 resistance
YNL148C::chr14_2	ALF1	-0.167899	0.146104	0.494304	0.157503	Alpha-tubulin folding protein, similar to mammalian cofactor B; Alf1p-GFP localizes to cytoplasmic microtubules; required for the folding of alpha-tubulin and may play an additional role in microtubule maintenance
YOR162C::chr15_2	YRR1	-1.41477	0.881619	1.01271	0.159853	Zn2-Cys6 zinc-finger transcription factor that activates genes involved in multidrug resistance; paralog of Yrm1p, acting on an overlapping set of target genes
YLR080W::chr12_2	EMP46	0.585987	-0.54197	0.442766	0.162261	Integral membrane component of endoplasmic reticulum-derived COPII-coated vesicles, which function in ER to Golgi transport
YOR106W::chr15_2	VAM3	-0.65628	0.664208	0.487837	0.165255	Syntaxin-like vacuolar t-SNARE that functions with Vam7p in vacuolar protein trafficking; mediates docking/fusion of late transport intermediates with the vacuole; has an acidic di-leucine sorting signal and C-terminal transmembrane region
YLR360W::chr12_5	VPS38	-0.0769959	-0.596966	1.17521	0.167083	Part of a Vps34p phosphatidylinositol 3-kinase complex that functions in carboxypeptidase Y (CPY) sorting; binds Vps30p and Vps34p to promote production of phosphatidylinositol 3-phosphate (PtdIns3P) which stimulates kinase activity
YPL202C::chr16_1	AFT2	-0.654771	0.681785	0.478434	0.168483	Iron-regulated transcriptional activator; activates genes involved in intracellular iron use and required for iron homeostasis and resistance to oxidative stress; similar to Aft1p
YJL016W::chr00_13	YJL016W	0.36802	-2.19023	2.33113	0.16964	Putative protein of unknown function; GFP-fusion protein localizes to the cytoplasm; conserved in closely related Saccharomyces species
YIL042C::chr9_1	PKP1	-0.284087	0.17991	0.62899	0.174938	Mitochondrial protein kinase involved in negative regulation of pyruvate dehydrogenase complex activity by phosphorylating the ser-133 residue of the Pda1p subunit; acts in concert with kinase Pkp2p and phosphatases Ptc5p and Ptc6p
YDR284C::chr4_6	DPP1	0.230468	0.0504056	0.25085	0.177241	Diacylglycerol pyrophosphate (DGPP) phosphatase, zinc-regulated vacuolar membrane-associated lipid phosphatase, dephosphorylates DGPP to phosphatidate (PA) and Pi, then PA to diacylglycerol; involved in lipid signaling and cell metabolism
YDR033W::chr4_3	MRH1	0.734705	-0.203838	0.00558532	0.178817	Protein that localizes primarily to the plasma membrane, also found at the nuclear envelope; the authentic, non-tagged protein is detected in mitochondria in a phosphorylated state; has similarity to Hsp30p and Yro2p
YNL106C::chr00_16b	INP52	0.0375982	0.582077	-0.0800245	0.179884	Polyphosphatidylinositol phosphatase, dephosphorylates a number of phosphatidylinositols (PIs) to PI; involved in endocytosis; hyperosmotic stress causes translocation to actin patches; synaptojanin-like protein with a Sac1 domain
YFR049W::chr00_2	YMR31	-0.134376	0.252935	0.431119	0.183226	Mitochondrial ribosomal protein of the small subunit, has similarity to human mitochondrial ribosomal protein MRP-S36
YBR056W::chr2_2	YBR056W	0.550731	0.226863	-0.218194	0.186467	Putative cytoplasmic protein of unknown function
YCR061W::chr00_1	YCR061W	0.368228	0.132266	0.0721947	0.190896	Protein of unknown function; green fluorescent protein (GFP)-fusion protein localizes to the cytoplasm in a punctate pattern; induced by treatment with 8-methoxypsoralen and UVA irradiation
YOL024W::chr15_5	YOL024W	0.388941	0.35505	-0.160737	0.194418	Putative protein of unknown function; predicted to have thiol-disulfide oxidoreductase active site
YDR496C::chr4_8	PUF6	0.739926	-0.148925	-0.00167587	0.196442	Pumilio-homology domain protein that binds the 3' UTR of ASH1 mRNA and represses its translation, resulting in proper asymmetric localization of ASH1 mRNA; also co-sediments with the 60S ribosomal subunit and is required for its biogenesis
YNL100W::chr00_16b	AIM37	0.425828	-0.0560213	0.224386	0.198064	Putative protein of unknown function; non-tagged protein is detected in purified mitochondria; null mutant is viable and displays reduced respiratory growth and reduced frequency of mitochondrial genome loss
YCR036W::chr00_1	RBK1	0.317848	0.0271952	0.249911	0.198318	Putative ribokinase
YHL043W::chr8_1	ECM34	0.684748	0.935782	-1.02354	0.198997	Putative protein of unknown function; member of the DUP380 subfamily of conserved, often subtelomerically-encoded proteins
YGL215W::chr7_3	CLG1	0.115723	-0.0458597	0.529523	0.199795	Cyclin-like protein that interacts with Pho85p; has sequence similarity to G1 cyclins PCL1 and PCL2
YNL121C::chr00_16b	TOM70	-0.0291479	0.120334	0.520855	0.204014	Component of the TOM (translocase of outer membrane) complex responsible for recognition and initial import steps for all mitochondrially directed proteins; acts as a receptor for incoming precursor proteins
YBR024W::chr2_2	SCO2	0.349429	-0.0804983	0.346483	0.205138	Protein anchored to the mitochondrial inner membrane, similar to Sco1p and may have a redundant function with Sco1p in delivery of copper to cytochrome c oxidase; interacts with Cox2p
YDR457W::chr4_8	TOM1	-0.187138	0.769009	0.0573158	0.213062	E3 ubiquitin ligase of the hect-domain class; has a role in mRNA export from the nucleus and may regulate transcriptional coactivators; involved in degradation of excess histones
YCL061C::chr3_1	MRC1	0.798886	-0.0439604	-0.114379	0.213516	S-phase checkpoint protein required for DNA replication; interacts with and stabilizes Pol2p at stalled replication forks during stress, where it forms a pausing complex with Tof1p and is phosphorylated by Mec1p; protects uncapped telomeres
YEL040W::chr5_2	UTR2	0.534046	-0.109208	0.216594	0.213811	Chitin transglycosylase that functions in the transfer of chitin to beta(1-6) and beta(1-3) glucans in the cell wall; similar to and functionally redundant with Crh1; glycosylphosphatidylinositol (GPI)-anchored protein localized to bud neck
YOR292C::chr15_4	YOR292C	0.135299	0.17176	0.336744	0.214601	Putative protein of unknown function; green fluorescent protein (GFP)-fusion protein localizes to the vacuole; YOR292C is not an essential gene
YDR295C::chr4_6	HDA2	-1.50763	0.964262	1.19406	0.216897	Subunit of a possibly tetrameric trichostatin A-sensitive class II histone deacetylase complex containing an Hda1p homodimer and an Hda2p-Hda3p heterodimer; involved in telomere maintenance
YHR134W::chr8_2	WSS1	0.17412	-0.137255	0.621315	0.219393	Sumoylated protein that localizes to a single spot on the nuclear periphery of mother cells but not daughters; interacts genetically with SMT3; UV-sensitive mutant phenotype and genetic interactions suggest a role in the DNA damage response
YKL066W::chr11_1	YKL066W	1.31069	-0.460956	-0.178638	0.223699	Dubious open reading frame, unlikely to encode a protein; not conserved in closely related <i>Saccharomyces</i> species; partially overlaps the verified gene YNK1
YPL182C::chr16_2	YPL182C	1.46663	1.45998	-2.24947	0.225713	Dubious open reading frame unlikely to encode a protein, based on available experimental and comparative sequence data; partially overlaps the verified gene CTI6/YPL181W
YML013W::chr13_2	UBX2	-0.862405	0.875534	0.665932	0.226354	Protein involved in ER-associated protein degradation; proposed to coordinate the assembly of proteins involved in ERAD; contains a UBX (ubiquitin regulatory X) domain and a ubiquitin-associated (UBA) domain
YIL052C::chr9_1	RPL34B	0.325341	-0.0167022	0.376495	0.228378	Protein component of the large (60S) ribosomal subunit, nearly identical to Rpl34Ap and has similarity to rat L34 ribosomal protein
YOR002W::chr15_1	ALG6	1.37555	0.289942	-0.973792	0.230567	Alpha 1,3 glucosyltransferase, involved in transfer of oligosaccharides from dolichyl pyrophosphate to asparagine residues of proteins during N-linked protein glycosylation; mutations in human ortholog are associated with disease
YDR097C::chr4_4	MSH6	1.22083	0.127348	-0.630599	0.239193	Protein required for mismatch repair in mitosis and meiosis, forms a complex with Msh2p to repair both single-base & insertion-deletion mispairs; potentially phosphorylated by Cdc28p
YML052W::chr13_1b	SUR7	1.45549	1.75973	-2.48132	0.244633	Plasma membrane protein that localizes to furrow-like invaginations (MCC patches); component of eisosomes; associated with endocytosis, along with Pil1p and Lsp1p; sporulation and plasma membrane sphingolipid content are altered in mutants
YOL109W::chr00_6	ZEO1	0.440924	0.0606328	0.24461	0.248722	Peripheral membrane protein of the plasma membrane that interacts with Mid2p; regulates the cell integrity pathway mediated by Pkc1p and Slt2p; the authentic protein is detected in a phosphorylated state in highly purified mitochondria
YGR217W::chr7_5	CCH1	0.909928	-0.274785	0.111155	0.248766	Voltage-gated high-affinity calcium channel involved in calcium influx in response to some environmental stresses as well as exposure to mating pheromones; interacts and co-localizes with Mid1p, suggesting Cch1p and Mid1p function together
YMR245W::chr13_5	YMR245W	0.963988	-1.26528	1.04986	0.249523	Dubious open reading frame unlikely to encode a functional protein, based on available experimental and comparative sequence data
YGL237C::chr7_3	HAP2	0.626065	0.46939	-0.343955	0.2505	Subunit of the heme-activated, glucose-repressed Hap2p/3p/4p/5p CCAAT-binding complex, a transcriptional activator and global regulator of respiratory gene expression; contains sequences sufficient for both complex assembly and DNA binding
YGL107C::chr7_2	RMD9	0.534146	-0.00878223	0.22758	0.250981	Mitochondrial protein required for respiratory growth; mutant phenotype and genetic interactions suggest a role in delivering mt mRNAs to ribosomes; located on matrix face of the inner membrane and loosely associated with mitoribosomes
YDL052C::chr4_1	SLC1	0.27054	1.31261	-0.829808	0.251114	1-acyl-sn-glycerol-3-phosphate acyltransferase, catalyzes the acylation of lysophosphatidic acid to form phosphatidic acid, a key intermediate in lipid metabolism; enzymatic activity detected in lipid particles and microsomes
YBL080C::chr2_1	PET112	-0.144043	0.344201	0.562335	0.254164	Subunit of the trimeric GatFAB AmidoTransferase(AdT) complex; involved in the formation of Q-tRNAQ; mutation is functionally complemented by the bacterial GatB ortholog
YLL054C::chr12_1	YLL054C	1.42592	0.453837	-1.11698	0.254259	Putative protein of unknown function with similarity to Pip2p, an oleate-specific transcriptional activator of peroxisome proliferation; YLL054C is not an essential gene
YPL098C::chr16_2	MGR2	1.0413	-0.44348	0.167919	0.255246	Protein required for growth of cells lacking the mitochondrial genome
YPL107W::chr16_2	YPL107W	1.56195	0.379793	-1.172	0.256581	Putative protein of unknown function; green fluorescent protein (GFP)-fusion protein localizes to mitochondria; YPL107W is not an essential gene
YGL226C-A::chr7_3	OST5	-0.169156	0.327541	0.613067	0.257151	Zeta subunit of the oligosaccharyltransferase complex of the ER lumen, which catalyzes asparagine-linked glycosylation of newly synthesized proteins
YDR428C::chr4_7	BNA7	0.136095	0.209787	0.428816	0.258233	Formylkynurenine formamidase, involved in the de novo biosynthesis of NAD from tryptophan via kynurenine
YKR014C::chr11_3	YPT52	0.68894	-1.54377	1.63579	0.26032	Rab family GTPase, similar to Ypt51p and Ypt53p and to mammalian rab5; required for vacuolar protein sorting and endocytosis
YBR173C::chr2_4	UMP1	1.5496	1.01972	-1.77179	0.265843	Short-lived chaperone required for correct maturation of the 20S proteasome; may inhibit premature dimerization of proteasome half-mers; degraded by proteasome upon completion of its assembly
YOR104W::chr15_2	PIN2	0.603744	-0.182896	0.378821	0.266556	Protein that induces appearance of [PIN+] prion when overproduced; predicted to be palmitoylated
YGR152C::chr7_5	RSR1	0.326322	-0.394277	0.871732	0.267926	GTP-binding protein of the ras superfamily required for bud site selection, morphological changes in response to mating pheromone, and efficient cell fusion; localized to the plasma membrane; significantly similar to mammalian Rap GTPases
YOL001W::chr15_5	PHO80	0.564426	0.00710529	0.234177	0.268569	Cyclin, interacts with cyclin-dependent kinase Pho85p; regulates the response to nutrient levels and environmental conditions, including the response to phosphate limitation and stress-dependent calcium signaling
YCL026C::chr3_1	YCL026C	0.155738	0.188299	0.461896	0.268644
YDL068W::chr4_1	YDL068W	-0.254149	0.445821	0.629178	0.273617	Dubious ORF unlikely to encode a protein, based on available experimental and comparative sequence data
YML122C::chr00_9	YML122C	0.0974161	0.180836	0.542677	0.273643	Dubious open reading frame unlikely to encode a protein, based on available experimental and comparative sequence data
YJL121C::chr10_2	RPE1	0.184887	0.168442	0.469146	0.274158	D-ribulose-5-phosphate 3-epimerase, catalyzes a reaction in the non-oxidative part of the pentose-phosphate pathway; mutants are sensitive to oxidative stress
YBR095C::chr2_3	RXT2	-0.649906	0.6365	0.836263	0.274286	Subunit of the histone deacetylase Rpd3L complex; possibly involved in cell fusion and invasive growth
YJR122W::chr00_12	IBA57	-0.0245025	-0.159249	1.01137	0.275873	Mitochondrial matrix protein involved in the incorporation of iron-sulfur clusters into mitochondrial aconitase-type proteins; activates the radical-SAM family members Bio2p and Lip5p; interacts with Ccr4p in the two-hybrid system
YOR028C::chr15_1	CIN5	1.6072	-0.571153	-0.207461	0.276195	Basic leucine zipper (bZIP) transcription factor of the yAP-1 family, mediates pleiotropic drug resistance and salt tolerance; nuclearly localized under oxidative stress and sequestered in the cytoplasm by Lot6p under reducing conditions
YER063W::chr00_10	THO1	0.796784	-0.474798	0.508698	0.276895	Conserved nuclear RNA-binding protein; specifically binds to transcribed chromatin in a THO- and RNA-dependent manner, genetically interacts with shuttling hnRNP NAB2; overproduction suppresses transcriptional defect caused by hpr1 mutation
YJL106W::chr10_2	IME2	1.04197	0.0944697	-0.288619	0.282607	Serine/threonine protein kinase involved in activation of meiosis, associates with Ime1p and mediates its stability, activates Ndt80p; IME2 expression is positively regulated by Ime1p
YLR422W::chr00_4	YLR422W	0.984184	1.79465	-1.92799	0.283615	Protein of unknown function with similarity to human DOCK proteins (guanine nucleotide exchange factors); interacts with Ino4p; green fluorescent protein (GFP)-fusion protein localizes to the cytoplasm, YLR422W is not an essential protein
YGR110W::chr00_14	YGR110W	0.715596	0.00743991	0.132969	0.285335	Mitochondrial cardiolipin-specific phospholipase; functions upstream of Taz1p to generate monolyso-cardiolipin; transcription increases upon genotoxic stress; involved in restricting Ty1 transposition; has homology to mammalian CGI-58
YDR142C::chr4_4	PEX7	0.579952	-0.0457784	0.325606	0.286593	Peroxisomal signal receptor for the N-terminal nonapeptide signal (PTS2) of peroxisomal matrix proteins; WD repeat protein; defects in human homolog cause lethal rhizomelic chondrodysplasia punctata (RCDP)
YDL001W::chr4_1	RMD1	1.33286	-0.623395	0.158506	0.289324	Cytoplasmic protein required for sporulation
YMR148W::chr13_4	YMR148W	-0.397465	0.471871	0.800629	0.291678	Protein of unknown function that may play a role in spore wall assembly; predicted to contain an N-terminal transmembrane domain; osw5 null mutant spores exhibit increased spore wall permeability and sensitivity to beta-glucanase digestion
YKR031C::chr11_3	SPO14	0.496102	0.23436	0.145448	0.29197	Phospholipase D, catalyzes the hydrolysis of phosphatidylcholine, producing choline and phosphatidic acid; involved in Sec14p-independent secretion; required for meiosis and spore formation; differently regulated in secretion and meiosis
YPL135W::chr16_2	ISU1	0.99203	-0.28384	0.171441	0.29321	Conserved protein of the mitochondrial matrix, performs a scaffolding function during assembly of iron-sulfur clusters, interacts physically and functionally with yeast frataxin (Yfh1p); isu1 isu2 double mutant is inviable
YHR048W::chr8_2	YHK8	0.736008	0.0284771	0.121875	0.295453	Presumed antiporter of the DHA1 family of multidrug resistance transporters; contains 12 predicted transmembrane spans; expression of gene is up-regulated in cells exhibiting reduced susceptibility to azoles
YIL035C::chr9_1	CKA1	0.0179753	0.316241	0.552607	0.295608	Alpha catalytic subunit of casein kinase 2 (CK2), a Ser/Thr protein kinase with roles in cell growth and proliferation; CK2, comprised of CKA1, CKA2, CKB1 and CKB2, has many substrates including transcription factors and all RNA polymerases
YOL003C::chr15_5	PFA4	0.256037	0.278488	0.355713	0.296746	Palmitoyltransferase with autoacylation activity, required for palmitoylation of amino acid permeases containing a C-terminal Phe-Trp-Cys site; required for modification of Chs3p; member of the DHHC family of putative palmitoyltransferases
YDL088C::chr4_1	ASM4	-0.228372	0.40241	0.717344	0.297127	Nuclear pore complex subunit, part of a subcomplex also containing Nup53p, Nup170p, and Pse1p
YPL025C::chr16_3	YPL025C	0.0496094	0.358464	0.485188	0.297754	Dubious open reading frame unlikely to encode a protein, based on available experimental and comparative sequence data
YJR024C::chr00_13	MDE1	0.173093	0.204224	0.517905	0.298407	5'-methylthioribulose-1-phosphate dehydratase; acts in the methionine salvage pathway; potential Smt3p sumoylation substrate; expression downregulated by caspofungin and deletion mutant is caspofungin resistant
YGL234W::chr7_3	ADE5,7	0.740928	-0.0114692	0.169107	0.299522	Bifunctional enzyme of the 'de novo' purine nucleotide biosynthetic pathway, contains aminoimidazole ribotide synthetase and glycinamide ribotide synthetase activities
YPL051W::chr16_3	ARL3	-0.2444	0.488833	0.659733	0.301389	GTPase of the Ras superfamily required to recruit Arl1p to the Golgi; similar to ADP-ribosylation factor
YPR069C::chr16_4	SPE3	0.113603	0.299105	0.50406	0.305589	Spermidine synthase, involved in biosynthesis of spermidine and also in biosynthesis of pantothenic acid; spermidine is required for growth of wild-type cells
YER132C::chr00_5	PMD1	-1.41598	1.60755	0.727056	0.306209	Protein with an N-terminal kelch-like domain, putative negative regulator of early meiotic gene expression; required, with Mds3p, for growth under alkaline conditions
YER004W::chr5_2	FMP52	0.535497	0.17709	0.215409	0.309332	Protein of unknown function, localized to the mitochondrial outer membrane; induced by treatment with 8-methoxypsoralen and UVA irradiation
YOL118C::chr00_6	YOL118C	0.402041	0.106094	0.420724	0.30962	Dubious open reading frame unlikely to encode a functional protein, based on available experimental and comparative sequence data
YDR379W::chr4_7	RGA2	0.097782	0.308909	0.529981	0.312224	GTPase-activating protein for the polarity-establishment protein Cdc42p; implicated in control of septin organization, pheromone response, and haploid invasive growth; regulated by Pho85p and Cdc28p
YNL231C::chr14_2	PDR16	-0.00730877	0.333257	0.612083	0.312677	Phosphatidylinositol transfer protein (PITP) controlled by the multiple drug resistance regulator Pdr1p, localizes to lipid particles and microsomes, controls levels of various lipids, may regulate lipid synthesis, homologous to Pdr17p
YPL055C::chr16_3	LGE1	0.850543	0.0479241	0.0427311	0.313733	Protein of unknown function; null mutant forms abnormally large cells, and homozygous diploid null mutant displays delayed premeiotic DNA synthesis and reduced efficiency of meiotic nuclear division
YIL041W::chr9_1	GVP36	0.911985	-0.185033	0.218638	0.315197	BAR domain-containing protein that localizes to both early and late Golgi vesicles; required for adaptation to varying nutrient concentrations, fluid-phase endocytosis, polarization of the actin cytoskeleton, and vacuole biogenesis
YKL198C::chr11_3	PTK1	0.290928	2.10343	-1.43341	0.320316	Putative serine/threonine protein kinase that regulates spermine uptake; involved in polyamine transport; possible mitochondrial protein
YDR143C::chr4_4	SAN1	0.828835	-0.0436093	0.178145	0.321124	Ubiquitin-protein ligase, involved in the proteasome-dependent degradation of aberrant nuclear proteins; contains intrinsically disordered regions that contribute to substrate recognition
YGR213C::chr7_5	RTA1	0.166154	2.47576	-1.67761	0.321435	Protein involved in 7-aminocholesterol resistance; has seven potential membrane-spanning regions; expression is induced under both low-heme and low-oxygen conditions; member of the fungal lipid-translocating exporter (LTE) family of protein
YCR024C::chr00_1	SLM5	0.069497	0.322928	0.576636	0.32302	Mitochondrial asparaginyl-tRNA synthetase
YFL025C::chr6_1	BST1	0.544353	0.053284	0.372578	0.323405	GPI inositol deacylase of the ER that negatively regulates COPII vesicle formation, prevents production of vesicles with defective subunits, required for proper discrimination between resident ER proteins and Golgi-bound cargo molecules
YIR028W::chr00_3	DAL4	1.38132	0.431388	-0.838028	0.324893	Allantoin permease; expression sensitive to nitrogen catabolite repression and induced by allophanate, an intermediate in allantoin degradation
YOR139C::chr15_2	YOR139C	0.53673	0.109044	0.330355	0.325376	Dubious open reading frame unlikely to encode a protein, based on available experimental and comparative sequence data; partially overlaps the verified ORF SFL1/YOR140W
YJL149W::chr10_1	DAS1	-1.75227	1.30254	1.43043	0.3269	Putative SCF ubiquitin ligase F-box protein; interacts physically with both Cdc53p and Skp1 and genetically with CDC34; similar to putative F-box protein YDR131C
YMR073C::chr00_6	IRC21	-0.328874	0.111944	1.19766	0.32691	Putative protein of unknown function; may be involved in resistance to carboplatin and cisplatin; null mutant displays increase in spontaneous Rad52p foci; contains a lipid-binding domain and binds cardiolipin in a large-scale study
YBR271W::chr00_1	YBR271W	0.685364	0.00622182	0.291305	0.32763	Putative S-adenosylmethionine-dependent methyltransferase of the seven beta-strand family; green fluorescent protein (GFP)-fusion protein localizes to the cytoplasm; predicted to be involved in ribosome biogenesis
YPR066W::chr16_4	UBA3	0.703408	0.0737236	0.214651	0.330594	Protein that acts together with Ula1p to activate Rub1p before its conjugation to proteins (neddylation), which may play a role in protein degradation; GFP-fusion protein localizes to the cytoplasm in a punctate pattern
YIL092W::chr9_1	YIL092W	1.34598	0.518725	-0.871141	0.331188	Putative protein of unknown function; green fluorescent protein (GFP)-fusion protein localizes to the cytoplasm and to the nucleus
YBR195C::chr2_4	MSI1	0.19089	0.263488	0.547606	0.333995	Subunit of chromatin assembly factor I (CAF-1), negative regulator of the RAS/cAMP pathway via sequestration of Npr1p kinase; localizes to the nucleus and cytoplasm; homologous to human retinoblastoma binding proteins RbAp48 and RbAp46
YGR171C::chr7_5	MSM1	0.0993897	0.358515	0.548679	0.335528	Mitochondrial methionyl-tRNA synthetase (MetRS), functions as a monomer in mitochondrial protein synthesis; functions similarly to cytoplasmic MetRS although the cytoplasmic form contains a zinc-binding domain not found in Msm1p
YBR137W::chr2_3	YBR137W	-0.302066	0.541987	0.783749	0.341223	Protein of unknown function; localized to the cytoplasm; binds to Replication Protein A (RPA); also interacts with Sgt2p; YBR137W is not an essential gene
YBL087C::chr2_1	RPL23A	0.803877	0.01881	0.202148	0.341612	Protein component of the large (60S) ribosomal subunit, identical to Rpl23Bp and has similarity to E. coli L14 and rat L23 ribosomal proteins
YER118C::chr00_5	SHO1	-0.794826	0.639689	1.18217	0.342344	Transmembrane osmosensor involved in activation of the Cdc42p- and MAP kinase-dependent filamentous growth pathway and the high-osmolarity glycerol response pathway; phosphorylated by Hog1p; interacts with Pbs2p, Msb2p, Hkr1p, and Ste11p
YIL002C::chr9_1	INP51	0.870487	0.0985371	0.0623792	0.343801	Phosphatidylinositol 4,5-bisphosphate 5-phosphatase, synaptojanin-like protein with an N-terminal Sac1 domain, plays a role in phosphatidylinositol 4,5-bisphosphate homeostasis and in endocytosis; null mutation confers cold-tolerant growth
YDL134C::chr4_2	PPH21	1.00016	1.9531	-1.92126	0.344	Catalytic subunit of protein phosphatase 2A (PP2A), functionally redundant with Pph22p; methylated at C terminus; forms alternate complexes with several regulatory subunits; involved in signal transduction and regulation of mitosis
YGR076C::chr7_4	MRPL25	0.476682	0.041015	0.517568	0.345088	Mitochondrial ribosomal protein of the large subunit
YMR075C-A::chr00_6	YMR075C-A	0.61222	0.0887027	0.344657	0.348527	Dubious open reading frame unlikely to encode a protein, based on available experimental and comparative sequence data; completely overlaps the verified ORF RCO1/YMR075W
YER078C::chr00_8	ICP55	0.815962	-0.0272195	0.265886	0.351543	Mitochondrial aminopeptidase; cleaves the N termini of at least 38 imported proteins after cleavage by the mitochondrial processing peptidase (MPP), thereby increasing their stability; member of the aminopeptidase P family
YDL074C::chr4_1	BRE1	0.392102	0.229403	0.435079	0.352195	E3 ubiquitin ligase, forms heterodimer with Rad6p to monoubiquinate histone H2B-K123, which is required for the subsequent methylation of histone H3-K4 and H3-K79; required for DSBR, transcription, silencing, and checkpoint control
YJR105W::chr10_4	ADO1	1.09475	-0.231721	0.213184	0.358738	Adenosine kinase, required for the utilization of S-adenosylmethionine (AdoMet); may be involved in recycling adenosine produced through the methyl cycle
YHL002W::chr00_10	HSE1	1.7398	0.312869	-0.976386	0.358761	Subunit of the endosomal Vps27p-Hse1p complex required for sorting of ubiquitinated membrane proteins into intralumenal vesicles prior to vacuolar degradation, as well as for recycling of Golgi proteins and formation of lumenal membranes
YKL129C::chr11_2	MYO3	0.842693	1.32011	-1.07814	0.361554	One of two type I myosins; localizes to actin cortical patches; deletion of MYO3 has little effect on growth, but myo3 myo5 double deletion causes severe defects in growth and actin cytoskeleton organization
YOL044W::chr15_5	PEX15	0.774042	0.0326939	0.278108	0.361615	Phosphorylated tail-anchored type II integral peroxisomal membrane protein required for peroxisome biogenesis, cells lacking Pex15p mislocalize peroxisomal matrix proteins to cytosol, overexpression results in impaired peroxisome assembly
YAL012W::chr00_12	CYS3	0.854445	0.0101107	0.23623	0.366929	Cystathionine gamma-lyase, catalyzes one of the two reactions involved in the transsulfuration pathway that yields cysteine from homocysteine with the intermediary formation of cystathionine
YLR177W::chr12_3	YLR177W	-0.195814	0.00809149	1.28962	0.367299	Putative protein of unknown function; phosphorylated by Dbf2p-Mob1p in vitro; some strains contain microsatellite polymophisms at this locus; YLR177W is not an essential gene
YCL037C::chr3_1	SRO9	0.797631	0.056595	0.249613	0.367946	Cytoplasmic RNA-binding protein that associates with translating ribosomes; involved in heme regulation of Hap1p as a component of the HMC complex, also involved in the organization of actin filaments; contains a La motif
YPR037C::chr00_15	ERV2	0.885285	-1.37557	1.59867	0.369462	Flavin-linked sulfhydryl oxidase localized to the endoplasmic reticulum lumen, involved in disulfide bond formation within the ER
YOR158W::chr15_2	PET123	0.335951	0.318116	0.455815	0.369961	Mitochondrial ribosomal protein of the small subunit; PET123 exhibits genetic interactions with PET122, which encodes a COX3 mRNA-specific translational activator
YOR357C::chr15_4	SNX3	-0.303786	0.391803	1.02651	0.371509	Sorting nexin required to maintain late-Golgi resident enzymes in their proper location by recycling molecules from the prevacuolar compartment; contains a PX domain and sequence similarity to human Snx3p
YER178W::chr00_5	PDA1	-0.150793	0.55184	0.719349	0.373465	E1 alpha subunit of the pyruvate dehydrogenase (PDH) complex, catalyzes the direct oxidative decarboxylation of pyruvate to acetyl-CoA; phosphorylated; regulated by glucose
YMR154C::chr00_10	RIM13	0.326097	0.890905	-0.0948612	0.374047	Calpain-like cysteine protease involved in proteolytic activation of Rim101p in response to alkaline pH; has similarity to A. nidulans palB
YMR026C::chr13_2	PEX12	0.355179	0.409511	0.358954	0.374548	C3HC4-type RING-finger peroxin and E3 ubiquitin ligase, required for peroxisome biogenesis and peroxisomal matrix protein import; forms translocation subcomplex with Pex2p and Pex10p; mutations in human homolog cause peroxisomal disorder
YOL064C::chr15_5	MET22	0.844967	0.0130773	0.273497	0.37718	Bisphosphate-3'-nucleotidase, involved in salt tolerance and methionine biogenesis; dephosphorylates 3'-phosphoadenosine-5'-phosphate and 3'-phosphoadenosine-5'-phosphosulfate, intermediates of the sulfate assimilation pathway
YPR118W::chr00_18	MRI1	0.453764	2.20037	-1.5198	0.378111	5'-methylthioribose-1-phosphate isomerase; catalyzes the isomerization of 5-methylthioribose-1-phosphate to 5-methylthioribulose-1-phosphate in the methionine salvage pathway
YCR050C::chr00_1	YCR050C	0.643662	0.138489	0.355354	0.379168	Non-essential protein of unknown function; deletion mutant is synthetically sick or lethal with alpha-synuclein
YPR004C::chr16_3	AIM45	-0.0939818	0.904109	0.329088	0.379738	Putative ortholog of mammalian electron transfer flavoprotein complex subunit ETF-alpha; interacts with frataxin, Yfh1p; null mutant displays elevated frequency of mitochondrial genome loss; may have a role in oxidative stress response
YGR282C::chr00_3	BGL2	0.250771	0.52113	0.369183	0.380361	Endo-beta-1,3-glucanase, major protein of the cell wall, involved in cell wall maintenance
YDR435C::chr4_7	PPM1	0.0892487	1.02831	0.0315937	0.383051	Carboxyl methyltransferase, methylates the C terminus of the protein phosphatase 2A catalytic subunit (Pph21p or Pph22p), which is important for complex formation with regulatory subunits
YOL114C::chr00_6	YOL114C	0.366189	0.585526	0.19948	0.383732	Putative protein of unknown function with similarity to human ICT1 and prokaryotic factors that may function in translation termination; YOL114C is not an essential gene
YKL126W::chr11_2	YPK1	-0.217012	0.631508	0.742236	0.385577	Serine/threonine protein kinase that phosphorylates and downregulates flippase activator Fpk1p; mutations affect receptor-mediated endocytosis and sphingolipid-mediated and cell integrity signaling pathways; homolog of mammalian kinase SGK
YJR047C::chr00_13	ANB1	0.187116	0.215901	0.759295	0.387437	Translation elongation factor eIF-5A, previously thought to function in translation initiation; similar to and functionally redundant with Hyp2p; undergoes an essential hypusination modification; expressed under anaerobic conditions
YBR151W::chr2_3	APD1	0.857256	0.571406	-0.254413	0.391416	Protein of unknown function, required for normal localization of actin patches and for normal tolerance of sodium ions and hydrogen peroxide; localizes to both cytoplasm and nucleus
YGR092W::chr00_14	DBF2	0.148185	0.329893	0.700687	0.392922	Ser/Thr kinase involved in transcription and stress response; functions as part of a network of genes in exit from mitosis; localization is cell cycle regulated; activated by Cdc15p during the exit from mitosis
YDL176W::chr4_2	YDL176W	0.0757123	0.409349	0.697291	0.394117	Protein of unknown function, predicted by computational methods to be involved in fructose-1,6-bisphosphatase (Fbp1p) degradation; interacts with components of the GID complex; YDL176W is not an essential gene
YIL053W::chr9_1	RHR2	1.009	-0.327515	0.513672	0.398386	Constitutively expressed isoform of DL-glycerol-3-phosphatase; involved in glycerol biosynthesis, induced in response to both anaerobic and, along with the Hor2p/Gpp2p isoform, osmotic stress
YKL135C::chr11_2	APL2	1.1863	0.397543	-0.382078	0.400588	Beta-adaptin, large subunit of the clathrin-associated protein (AP-1) complex; binds clathrin; involved in clathrin-dependent Golgi protein sorting
YOR322C::chr15_4	LDB19	0.819079	0.0908547	0.291939	0.400624	Protein involved in regulating the endocytosis of plasma membrane proteins by recruiting the ubiquitin ligase Rsp5p to its target; localization changes in response to nutrient levels; null mutant has reduced affinity for alcian blue dye
YER031C::chr00_10	YPT31	0.832115	0.0534929	0.323646	0.403085	Rab family GTPase, very similar to Ypt32p; involved in the exocytic pathway; mediates intra-Golgi traffic or the budding of post-Golgi vesicles from the trans-Golgi
YHR082C::chr8_2	KSP1	1.18525	0.555409	-0.531119	0.40318	Ser/thr protein kinase; nuclear translocation required for haploid filamentous growth; regulates filamentous growth induced nuclear translocation of Bcy1p, Fus3p, and Sks1p; overproduction causes allele-specific suppression of prp20-10
YGL202W::chr7_3	ARO8	0.908411	0.0654222	0.236757	0.40353	Aromatic aminotransferase I, expression is regulated by general control of amino acid biosynthesis
YJL122W::chr10_2	ALB1	0.217476	0.388066	0.61059	0.405377	Shuttling pre-60S factor; involved in the biogenesis of ribosomal large subunit; interacts directly with Arx1p; responsible for Tif6p recycling defects in absence of Rei1p
YOR051C::chr15_1	YOR051C	0.442536	0.240838	0.534218	0.405864	Nuclear protein that inhibits replication of Brome mosaic virus in S. cerevisiae, which is a model system for studying replication of positive-strand RNA viruses in their natural hosts; deletion increases stop codon readthrough
YMR031C::chr13_2	YMR031C	0.925812	0.569362	-0.269758	0.408472	Component of the eisosome that is required for proper eisosome assembly; similarity to Ykl050cp and Uso1p; the authentic, non-tagged protein is detected in a phosphorylated state in highly purified mitochondria in high-throughput studies
YDR057W::chr4_4	YOS9	0.937859	-0.205275	0.497966	0.410183	ER quality-control lectin; integral subunit of the HRD ligase; binds to glycans with terminal alpha-1,6 linked mannose on misfolded N-glycosylated proteins and participates in targeting proteins to ERAD; member of the OS-9 protein family
YGR153W::chr7_5	YGR153W	0.28018	0.624704	0.329438	0.411441	Putative protein of unknown function
YNL235C::chr14_2	YNL235C	-0.710217	-0.559502	2.53004	0.420107	Dubious open reading frame unlikely to encode a protein, based on available experimental and comparative sequence data; partially overlaps the verified ORF SIN4/YNL236W, a subunit of the mediator complex
YHR080C::chr8_2	YHR080C	1.06471	2.20441	-2.00835	0.420257	Protein of unknown function that may interact with ribosomes, based on co-purification experiments; the authentic, non-tagged protein is detected in highly purified mitochondria in high-throughput studies
YOR138C::chr15_2	RUP1	0.24046	0.591559	0.430761	0.420927	Protein involved in regulation of Rsp5p, which is an essential HECT ubiquitin ligase; has a WW domain consensus motif of PPPSY (residues 131-135) that mediates binding of Rsp5p to Ubp2p; contains an UBA domain
YML042W::chr00_11	CAT2	0.491129	-0.0803569	0.861218	0.423997	Carnitine acetyl-CoA transferase present in both mitochondria and peroxisomes, transfers activated acetyl groups to carnitine to form acetylcarnitine which can be shuttled across membranes
YBL065W::chr2_1	YBL065W	0.0153656	0.5489	0.709795	0.424687	Dubious open reading frame unlikely to encode a protein, based on available experimental and comparative sequence data; partially overlaps verified ORF SEF1/YBL066C; YBL065W is a non-essential gene
YIL054W::chr9_1	YIL054W	0.558229	0.853505	-0.136886	0.424949	Dubious open reading frame unlikely to encode a protein, based on available experimental and comparative sequence data
YGR204W::chr00_10	ADE3	0.809095	0.532837	-0.0604682	0.427155	Cytoplasmic trifunctional enzyme C1-tetrahydrofolate synthase, involved in single carbon metabolism and required for biosynthesis of purines, thymidylate, methionine, and histidine; null mutation causes auxotrophy for adenine and histidine
YML034W::chr13_2	SRC1	0.472051	0.524264	0.286649	0.427655	Inner nuclear membrane protein that functions in regulation of subtelomeric genes and is linked to TREX (transcription export) factors; SRC1 produces 2 splice variant proteins with different functions; mutant has aneuploidy tolerance
YPL256C::chr16_1	CLN2	1.00472	1.5347	-1.25203	0.42913	G1 cyclin involved in regulation of the cell cycle; activates Cdc28p kinase to promote the G1 to S phase transition; late G1 specific expression depends on transcription factor complexes, MBF (Swi6p-Mbp1p) and SBF (Swi6p-Swi4p)
YML012W::chr13_2	ERV25	-0.908685	-0.0162737	2.22191	0.432317	Protein that forms a heterotrimeric complex with Erp1, Erp2p, and Emp24, member of the p24 family involved in endoplasmic reticulum to Golgi transport
YDR260C::chr4_6	SWM1	1.03048	0.131215	0.136976	0.43289	Subunit of the anaphase-promoting complex, which is an E3 ubiquitin ligase that regulates the metaphase-anaphase transition and exit from mitosis; required for activation of the daughter-specific gene expression and spore wall maturation
YPL150W::chr16_2	YPL150W	-0.762149	2.16596	-0.0943098	0.4365	Putative protein kinase of unknown cellular role; binds phosphatidylinositols and cardiolipin in a large-scale study
YDR255C::chr4_6	RMD5	0.478835	0.373332	0.461814	0.437994	Conserved protein that has an E3-like ubiquitin ligase activity necessary for polyubiquitination and degradation of the gluconeogenic enzyme fructose-1,6-bisphosphatase; also required for sporulation; has a degenerate RING finger domain
YPL249C::chr16_1	GYP5	0.349033	0.278089	0.69161	0.439577	GTPase-activating protein (GAP) for yeast Rab family members, involved in ER to Golgi trafficking; exhibits GAP activity toward Ypt1p that is stimulated by Gyl1p, also acts on Sec4p; interacts with Gyl1p, Rvs161p and Rvs167p
YBR134W::chr2_3	YBR134W	0.592934	0.227607	0.498726	0.439756	Dubious open reading frame unlikely to encode a functional protein, based on available experimental and comparative sequence data
YOL015W::chr15_5	IRC10	0.149189	0.468361	0.729033	0.448861	Putative protein of unknown function; null mutant displays increased levels of spontaneous Rad52p foci
YPL079W::chr16_3	RPL21B	0.404377	1.02109	-0.078849	0.448873	Protein component of the large (60S) ribosomal subunit, nearly identical to Rpl21Ap and has similarity to rat L21 ribosomal protein
YML067C::chr00_12	ERV41	-2.87877	1.59656	2.6302	0.44933	Protein localized to COPII-coated vesicles, forms a complex with Erv46p; involved in the membrane fusion stage of transport; has homology to human ERGIC2 (PTX1) protein
YPL062W::chr16_3	YPL062W	0.794907	0.166519	0.394567	0.451998	Dubious open reading frame unlikely to encode a protein, based on available experimental and comparative sequence data; YPL062W is not an essential gene; homozygous diploid mutant shows a decrease in glycogen accumulation
YPL197C::chr16_1	YPL197C	1.04741	0.21939	0.0912446	0.452682	Dubious open reading frame unlikely to encode a protein, based on experimental and comparative sequence data; partially overlaps the ribosomal gene RPB7B
YBR298C::chr00_1	MAL31	0.427974	0.421212	0.518475	0.455887	Maltose permease, high-affinity maltose transporter (alpha-glucoside transporter); encoded in the MAL3 complex locus; member of the 12 transmembrane domain superfamily of sugar transporters; functional in genomic reference strain S288C
YML082W::chr13_1b	YML082W	-1.08022	1.18329	1.27244	0.458503	Putative protein predicted to have carbon-sulfur lyase activity; green fluorescent protein (GFP)-fusion protein localizes to the nucleus and the cytoplasm; YNML082W is not an essential gene
YOR366W::chr15_4	YOR366W	0.330877	0.389779	0.654875	0.45851	Dubious open reading frame unlikely to encode a protein, based on available experimental and comparative sequence data; partially overlaps the uncharacterized ORF YOR365C
YLL055W::chr12_1	YCT1	0.45043	0.0592831	0.866935	0.458883	High-affinity cysteine-specific transporter with similarity to the Dal5p family of transporters; green fluorescent protein (GFP)-fusion protein localizes to the endoplasmic reticulum; YCT1 is not an essential gene
YNL053W::chr00_18	MSG5	-0.615007	0.390606	1.60257	0.45939	Dual-specificity protein phosphatase; exists in 2 isoforms; required for maintenance of a low level of signaling through the cell integrity pathway, adaptive response to pheromone; regulates and is regulated by Slt2p; dephosphorylates Fus3p
YLR433C::chr00_4	CNA1	1.01585	-0.0594128	0.426934	0.461124	Calcineurin A; one isoform (the other is CMP2) of the catalytic subunit of calcineurin, a Ca++/calmodulin-regulated protein phosphatase which regulates Crz1p (a stress-response transcription factor), the other calcineurin subunit is CNB1
YOR360C::chr15_4	PDE2	0.752313	0.205973	0.438014	0.465433	High-affinity cyclic AMP phosphodiesterase, component of the cAMP-dependent protein kinase signaling system, protects the cell from extracellular cAMP, contains readthrough motif surrounding termination codon
YOL068C::chr15_5	HST1	0.686181	0.277456	0.438452	0.467363	NAD(+)-dependent histone deacetylase; essential subunit of the Sum1p/Rfm1p/Hst1p complex required for ORC-dependent silencing and mitotic repression; non-essential subunit of the Set3C deacetylase complex; involved in telomere maintenance
YNR004W::chr14_4	YNR004W	0.512696	0.346329	0.54472	0.467915	Putative protein of unknown function; haploid disruptant exhibits cold-sensitive growth and elongated buds
YJR011C::chr00_13	YJR011C	0.113158	0.48411	0.807496	0.468255	Putative protein of unknown function; GFP-fusion protein expression is induced in response to the DNA-damaging agent MMS
YOR286W::chr15_3	AIM42	0.472455	0.228277	0.708127	0.46962	Protein with rhodanese activity; contains a rhodanese-like domain similar to Rdl1p, Uba4p, Tum1p, and Ych1p; overexpression causes a cell cycle delay; null mutant displays elevated frequency of mitochondrial genome loss
YDR093W::chr4_4	DNF2	2.13998	1.90677	-2.63687	0.46996	Aminophospholipid translocase (flippase) that localizes primarily to the plasma membrane; contributes to endocytosis, protein transport and cell polarity; type 4 P-type ATPase
YPR157W::chr16_5	YPR157W	0.987699	0.198189	0.236405	0.474098	Putative protein of unknown function; induced by treatment with 8-methoxypsoralen and UVA irradiation; null mutant is sensitive to expression of the top1-T722A allele
YMR177W::chr13_4	MMT1	0.178823	1.08015	0.170006	0.476326	Putative metal transporter involved in mitochondrial iron accumulation; closely related to Mmt2p
YPL019C::chr16_3	VTC3	0.402663	1.41464	-0.385773	0.477177	Subunit of the vacuolar transporter chaperone (VTC) complex involved in membrane trafficking, vacuolar polyphosphate accumulation, microautophagy and non-autophagic vacuolar fusion
YOL049W::chr15_5	GSH2	0.953355	0.0973791	0.389156	0.479963	Glutathione synthetase, catalyzes the ATP-dependent synthesis of glutathione (GSH) from gamma-glutamylcysteine and glycine; induced by oxidative stress and heat shock
YDL009C::chr4_1	YDL009C	0.321261	0.485782	0.645173	0.484072	Dubious open reading frame unlikely to encode a protein, based on available experimental and comparative sequence data; partially overlaps the uncharacterized ORF YDL010W; YDL009C is not an essential gene
YDR387C::chr4_7	YDR387C	0.126817	0.547624	0.784276	0.486239	Putative transporter, member of the sugar porter family; YDR387C is not an essential gene
YBL042C::chr2_1	FUI1	1.10492	-0.0282616	0.382557	0.486405	High affinity uridine permease, localizes to the plasma membrane; also mediates low but significant transport of the cytotoxic nucleoside analog 5-fluorouridine; not involved in uracil transport
YCR107W::chr00_17a	AAD3	0.987192	0.0654785	0.408383	0.487018	Putative aryl-alcohol dehydrogenase; similar to P. chrysosporium aryl-alcohol dehydrogenase; mutational analysis has not yet revealed a physiological role
YOL046C::chr15_5	YOL046C	1.87539	2.04328	-2.4526	0.48869	Dubious open reading frame unlikely to encode a protein, based on available experimental and comparative sequence data;almost completely overlaps the verified gene PSK2/YOL045W
YER090W::chr00_8	TRP2	0.968584	-0.0149497	0.517887	0.490507	Anthranilate synthase, catalyzes the initial step of tryptophan biosynthesis, forms multifunctional hetero-oligomeric anthranilate synthase:indole-3-glycerol phosphate synthase enzyme complex with Trp3p
YNL218W::chr14_2	MGS1	0.517645	1.86705	-0.90971	0.491662	Protein with DNA-dependent ATPase and ssDNA annealing activities involved in maintenance of genome; interacts functionally with DNA polymerase delta; homolog of human Werner helicase interacting protein (WHIP)
YPL265W::chr16_1	DIP5	0.287744	0.710709	0.481735	0.493396	Dicarboxylic amino acid permease, mediates high-affinity and high-capacity transport of L-glutamate and L-aspartate; also a transporter for Gln, Asn, Ser, Ala, and Gly
YER058W::chr5_3	PET117	0.0905367	0.430551	0.966775	0.495954	Protein required for assembly of cytochrome c oxidase
YER141W::chr00_5	COX15	0.684399	-0.0412107	0.848146	0.497111	Protein required for the hydroxylation of heme O to form heme A, which is an essential prosthetic group for cytochrome c oxidase
YGR225W::chr00_2	AMA1	0.787285	0.252721	0.455867	0.498624	Activator of meiotic anaphase promoting complex (APC/C); Cdc20p family member; required for initiation of spore wall assembly; required for Clb1p degradation during meiosis
YOR308C::chr15_4	SNU66	0.597863	0.405742	0.501292	0.501632	Component of the U4/U6.U5 snRNP complex involved in pre-mRNA splicing via spliceosome; also required for pre-5S rRNA processing and may act in concert with Rnh70p; has homology to human SART-1
YDR100W::chr4_4	TVP15	1.25541	-0.108945	0.359154	0.501873	Integral membrane protein localized to late Golgi vesicles along with the v-SNARE Tlg2p
YML121W::chr00_9	GTR1	0.64778	0.220207	0.63853	0.502172	Cytoplasmic GTP binding protein and negative regulator of the Ran/Tc4 GTPase cycle; component of GSE complex, which is required for sorting of Gap1p; involved in phosphate transport and telomeric silencing; similar to human RagA and RagB
YOR038C::chr15_1	HIR2	0.685368	0.250103	0.571211	0.502227	Subunit of the HIR complex, a nucleosome assembly complex involved in regulation of histone gene transcription; recruits Swi-Snf complexes to histone gene promoters; promotes heterochromatic gene silencing with Asf1p
YOL100W::chr00_6	PKH2	-0.694234	0.649301	1.56336	0.506142	Serine/threonine protein kinase involved in sphingolipid-mediated signaling pathway that controls endocytosis; activates Ypk1p and Ykr2p, components of signaling cascade required for maintenance of cell wall integrity; redundant with Pkh1p
YBR003W::chr2_2	COQ1	0.966768	0.176413	0.375702	0.506294	Hexaprenyl pyrophosphate synthetase, catalyzes the first step in ubiquinone (coenzyme Q) biosynthesis
YDL104C::chr4_2	QRI7	1.10701	1.86961	-1.45636	0.506753	Highly conserved mitochondrial protein, essential for t6A modification of mitochondrial tRNAs that decode ANN codons; similar to Kae1p and E. coli YgjD, both of which are also required for tRNA t6A modification
YGR155W::chr00_11	CYS4	-0.590645	1.1546	0.960169	0.508041	Cystathionine beta-synthase, catalyzes synthesis of cystathionine from serine and homocysteine, the first committed step in cysteine biosynthesis; responsible for hydrogen sulfide generation; mutations in human ortholog cause homocystinuria
YIL017C::chr9_1	VID28	0.764982	0.11401	0.649459	0.509484	Protein involved in proteasome-dependent catabolite degradation of fructose-1,6-bisphosphatase (FBPase); localized to the nucleus and the cytoplasm
YJR082C::chr10_4	EAF6	1.05346	0.295561	0.179921	0.509647	Subunit of the NuA4 acetyltransferase complex that acetylates histone H4 and NuA3 acetyltransferase complex that acetylates histone H3
YDR073W::chr4_4	SNF11	0.083465	0.780059	0.665804	0.509776	Subunit of the SWI/SNF chromatin remodeling complex involved in transcriptional regulation; interacts with a highly conserved 40-residue sequence of Snf2p
YJR117W::chr00_12	STE24	1.17952	1.08908	-0.727571	0.513676	Highly conserved zinc metalloprotease that functions in two steps of a-factor maturation, C-terminal CAAX proteolysis and the first step of N-terminal proteolytic processing; contains multiple transmembrane spans
YDL183C::chr4_2	YDL183C	0.929915	0.211286	0.402053	0.514418	Mitochondrial inner-membrane protein thought to be involved in the formation of an active mitochondrial K+/H+ exchanger (KHE) system; non-essential gene
YOR066W::chr15_1	MSA1	0.523075	0.470774	0.553728	0.515859	Activator of G1-specific transcription factors, MBF and SBF; involved in regulation of the timing of G1-specific gene transcription and cell cycle initiation; localization is cell-cycle dependent and regulated by Cdc28p phosphorylation
YPL185W::chr16_2	YPL185W	-0.582185	1.78265	0.348719	0.516395	Dubious open reading frame unlikely to encode a protein, based on available experimental and comparative sequence data; partially overlaps the verified gene UIP4/YPL186C
YKL110C::chr11_2	KTI12	-0.944383	1.16897	1.33008	0.518222	Protein that plays a role, with Elongator complex, in modification of wobble nucleosides in tRNA; involved in sensitivity to G1 arrest induced by zymocin; interacts with chromatin throughout the genome; also interacts with Cdc19p
YLR138W::chr12_3	NHA1	0.546803	1.67881	-0.665624	0.519996	Na+/H+ antiporter involved in sodium and potassium efflux through the plasma membrane; required for alkali cation tolerance at acidic pH
YLR428C::chr00_4	YLR428C	0.528701	0.552469	0.486944	0.522705	Dubious open reading frame unlikely to encode a protein, based on available experimental and comparative sequence data; partially overlaps the verified ORF CRN1
YHR035W::chr8_1	YHR035W	0.622344	-0.730429	1.68113	0.524348	Putative protein of unknown function; not an essential gene
YPL120W::chr16_2	VPS30	-1.23303	0.225571	2.58057	0.52437	Subunit of phosphatidylinositol (PtdIns) 3-kinase complexes I and II; Complex I is essential in autophagy and Complex II is required for vacuolar protein sorting; ortholog of the higher eukaryotic gene Beclin 1
YBL006C::chr2_1	LDB7	1.0462	0.237999	0.303538	0.529246	Component of the RSC chromatin remodeling complex; interacts with Rsc3p, Rsc30p, Npl6p, and Htl1p to form a module important for a broad range of RSC functions
YDR218C::chr4_5	SPR28	-0.344345	2.79253	-0.86	0.529395	Sporulation-specific homolog of the yeast CDC3/10/11/12 family of bud neck microfilament genes; meiotic septin expressed at high levels during meiotic divisions and ascospore formation
YNL157W::chr14_2	IGO1	0.0767135	0.642605	0.870083	0.529801	Protein required for initiation of G0 program; prevents degradation of nutrient-regulated mRNAs via the 5'-3' mRNA decay pathway; phosphorylated by Rim15p; GFP protein localizes to the cytoplasm and nucleus; similar to Igo2p
YNL032W::chr14_4	SIW14	0.173649	0.587112	0.853528	0.538096	Tyrosine phosphatase that plays a role in actin filament organization and endocytosis; localized to the cytoplasm
YKL071W::chr11_1	YKL071W	-0.297392	-0.0613904	1.98263	0.541283	Putative protein of unknown function; expression induced in cells treated with the mycotoxin patulin, and also the quinone methide triterpene celastrol; green fluorescent protein (GFP)-fusion protein localizes to the cytoplasm
YGL154C::chr7_2	LYS5	-0.813488	1.31911	1.12077	0.542131	Phosphopantetheinyl transferase involved in lysine biosynthesis; converts inactive apo-form of Lys2p (alpha-aminoadipate reductase) into catalytically active holo-form by posttranslational addition of phosphopantetheine
YGL057C::chr7_1	YGL057C	0.938145	0.280536	0.41342	0.544034	Protein of unknown function; null mutant exhibits a respiratory growth defect and synthetic interactions with prohibitin (phb1) and gem1; authentic, non-tagged protein is detected in highly purified mitochondria in high-throughput studies
YKL148C::chr11_2	SDH1	0.312155	0.591085	0.733453	0.545564	Flavoprotein subunit of succinate dehydrogenase (Sdh1p, Sdh2p, Sdh3p, Sdh4p), which couples the oxidation of succinate to the transfer of electrons to ubiquinone as part of the TCA cycle and the mitochondrial respiratory chain
YGL039W::chr7_1	YGL039W	-2.10646	2.07543	1.6691	0.546023	Oxidoreductase shown to reduce carbonyl compounds to chiral alcohols
YML005W::chr13_2	TRM12	0.699917	0.447471	0.499133	0.54884	S-adenosylmethionine-dependent methyltransferase of the seven beta-strand family; required for wybutosine formation in phenylalanine-accepting tRNA
YLR085C::chr12_2	ARP6	0.0230995	0.694853	0.932815	0.550256	Actin-related protein that binds nucleosomes; a component of the SWR1 complex, which exchanges histone variant H2AZ (Htz1p) for chromatin-bound histone H2A
YFR024C-A::chr6_1	LSB3	1.41507	-0.368481	0.605237	0.550609	Protein containing a C-terminal SH3 domain; binds Las17p, which is a homolog of human Wiskott-Aldrich Syndrome protein involved in actin patch assembly and actin polymerization
YDR293C::chr4_6	SSD1	1.02157	0.202412	0.430257	0.551413	Translational repressor with a role in cell wall polar growth and integrity; regulated by Cbk1p phosphorylation to effect bud-specific translational control of specific mRNAs; interacts with TOR pathway components
YGL235W::chr7_3/chr00_12	YGL235W	0.468484	0.264552	0.92437	0.552469	Putative protein of unknown function; potential Cdc28p substrate; null mutant displays increased resistance to antifungal agents gliotoxin, cycloheximide and H2O2
YHR143W::chr8_3	DSE2	-1.25074	1.19041	1.7198	0.553157	Daughter cell-specific secreted protein with similarity to glucanases, degrades cell wall from the daughter side causing daughter to separate from mother; expression is repressed by cAMP
YDR540C::chr00_2	IRC4	0.511171	0.422896	0.728326	0.554131	Putative protein of unknown function; null mutant displays increased levels of spontaneous Rad52p foci; green fluorescent protein (GFP)-fusion protein localizes to the cytoplasm and nucleus
YDR158W::chr4_5	HOM2	0.806754	0.281273	0.574583	0.554203	Aspartic beta semi-aldehyde dehydrogenase, catalyzes the second step in the common pathway for methionine and threonine biosynthesis; expression regulated by Gcn4p and the general control of amino acid synthesis
YDR399W::chr4_7	HPT1	1.0892	0.508081	0.0658072	0.554363	Dimeric hypoxanthine-guanine phosphoribosyltransferase, catalyzes the formation of both inosine monophosphate and guanosine monophosphate; mutations in the human homolog HPRT1 can cause Lesch-Nyhan syndrome and Kelley-Seegmiller syndrome
YNL097C::chr00_16b	PHO23	0.710204	0.416355	0.546424	0.557661	Probable component of the Rpd3 histone deacetylase complex, involved in transcriptional regulation of PHO5; C-terminus has similarity to human candidate tumor suppressor p33(ING1) and its isoform ING3
YDL025C::chr4_1	YDL025C	0.747481	0.468041	0.458218	0.557913	Putative protein kinase, potentially phosphorylated by Cdc28p; interacts with ribosome biogenesis factors, Cka2, Gus1 and Arc1
YDL201W::chr4_3	TRM8	1.633	1.41501	-1.3648	0.56107	Subunit of a tRNA methyltransferase complex composed of Trm8p and Trm82p that catalyzes 7-methylguanosine modification of tRNA
YDR375C::chr4_7	BCS1	1.07476	0.249102	0.362729	0.562197	Mitochondrial protein of the AAA ATPase family; has ATP-dependent chaperone activity; required for assembly of Rip1p and Qcr10p into cytochrome bc(1) complex; mutations in human homolog BCS1L are linked to neonatal mitochondrial diseases
YOL089C::chr00_6	HAL9	0.395012	0.520871	0.771607	0.562497	Putative transcription factor containing a zinc finger; overexpression increases salt tolerance through increased expression of the ENA1 (Na+/Li+ extrusion pump) gene while gene disruption decreases both salt tolerance and ENA1 expression
YPR027C::chr16_4	YPR027C	-0.968502	0.774617	1.88484	0.563652	Putative protein of unknown function
YGR269W::chr00_3	YGR269W	-0.0725751	0.554197	1.21363	0.565084	Dubious open reading frame unlikely to encode a protein, based on available experimental and comparative sequence data; partially overlaps the uncharacterized ORF HUA1/YGR268C
YKL211C::chr11_3	TRP3	1.10645	0.311245	0.287541	0.568412	Bifunctional enzyme exhibiting both indole-3-glycerol-phosphate synthase and anthranilate synthase activities, forms multifunctional hetero-oligomeric anthranilate synthase:indole-3-glycerol phosphate synthase enzyme complex with Trp2p
YDR278C::chr4_6	YDR278C	0.696924	0.450737	0.560735	0.569465	Dubious open reading frame unlikely to encode a functional protein, based on available experimental and comparative sequence data
YBR101C::chr2_3	FES1	0.0543658	0.618782	1.03837	0.570506	Hsp70 (Ssa1p) nucleotide exchange factor, cytosolic homolog of Sil1p, which is the nucleotide exchange factor for BiP (Kar2p) in the endoplasmic reticulum
YGL094C::chr7_1	PAN2	1.05358	0.426638	0.24094	0.573719	Essential subunit of the Pan2p-Pan3p poly(A)-ribonuclease complex, which acts to control poly(A) tail length and regulate the stoichiometry and activity of postreplication repair complexes
YDR283C::chr4_6	GCN2	0.896796	0.241926	0.585931	0.574884	Protein kinase, phosphorylates the alpha-subunit of translation initiation factor eIF2 (Sui2p) in response to starvation; activated by uncharged tRNAs and the Gcn1p-Gcn20p complex; contributes to DNA damage checkpoint control
YMR254C::chr13_5	YMR254C	0.378651	0.689704	0.663629	0.577328	Dubious open reading frame unlikely to encode a protein, based on available experimental and comparative sequence data
YMR306W::chr00_8	FKS3	1.71616	-1.36017	1.37953	0.578507	Protein involved in spore wall assembly, has similarity to 1,3-beta-D-glucan synthase catalytic subunits Fks1p and Gsc2p; the authentic, non-tagged protein is detected in highly purified mitochondria in high-throughput studies
YNL257C::chr14_1	SIP3	0.774149	0.326963	0.635118	0.578743	Protein that activates transcription through interaction with DNA-bound Snf1p, C-terminal region has a putative leucine zipper motif; potential Cdc28p substrate
YGL041C::chr7_1	YGL041C	0.401837	0.39917	0.942564	0.58119	Dubious open reading frame unlikely to encode a functional protein, based on available experimental and comparative sequence data
YOR356W::chr15_4	YOR356W	0.429779	0.530583	0.789063	0.583142	Putative ortholog of human electron transfer flavoprotein dehydrogenase (ETF-dH); found in a large supramolecular complex with other mitochondrial dehydrogenases; may have a role in oxidative stress response
YOR363C::chr15_4	PIP2	0.811753	0.522462	0.418035	0.584083	Autoregulatory oleate-specific transcriptional activator of peroxisome proliferation, contains Zn(2)-Cys(6) cluster domain, forms heterodimer with Oaf1p, binds oleate response elements (OREs), activates beta-oxidation genes
YHR157W::chr8_3	REC104	0.788437	0.379197	0.589191	0.585608	Protein involved in early stages of meiotic recombination; required for meiotic crossing over; forms a complex with Rec102p and Spo11p necessary during the initiation of recombination
YDL089W::chr4_1	YDL089W	0.76672	0.466795	0.527598	0.587038	Protein of unknown function; interacts with Csm1p, Lrs4p; required for rDNA repeat stability; null mutant causes increase in unequal sister-chromatid exchange; GFP-fusion protein localizes to the nuclear periphery, possible Cdc28p substrate
YKR105C::chr00_4	VBA5	0.890076	0.262583	0.612625	0.588428	Putative transporter of the Major Facilitator Superfamily (MFS); proposed role as a basic amino acid permease based on phylogeny
YLL009C::chr12_1	COX17	0.996964	0.291809	0.483234	0.590669	Copper metallochaperone that transfers copper to Sco1p and Cox11p for eventual delivery to cytochrome c oxidase; contains twin cysteine-x9-cysteine motifs
YJL093C::chr10_2	TOK1	0.371721	0.514205	0.893876	0.593267	Outward-rectifier potassium channel of the plasma membrane with two pore domains in tandem, each of which forms a functional channel permeable to potassium; carboxy tail functions to prevent inner gate closures; target of K1 toxin
YPL225W::chr16_1	YPL225W	0.0878399	0.674095	1.02098	0.594305	Protein of unknown function that may interact with ribosomes, based on co-purification experiments; green fluorescent protein (GFP)-fusion protein localizes to the cytoplasm
YGL031C::chr7_1	RPL24A	-0.00667886	1.00218	0.792033	0.595845	Ribosomal protein L30 of the large (60S) ribosomal subunit, nearly identical to Rpl24Bp and has similarity to rat L24 ribosomal protein; not essential for translation but may be required for normal translation rate
YJR010C-A::chr00_13	SPC1	1.08075	0.0172058	0.692801	0.596919	Subunit of the signal peptidase complex (SPC), which cleaves the signal sequence from proteins targeted to the endoplasmic reticulum (ER), homolog of the SPC12 subunit of mammalian signal peptidase complex
YKL016C::chr11_1	ATP7	0.375789	0.645324	0.775845	0.598986	Subunit d of the stator stalk of mitochondrial F1F0 ATP synthase, which is a large, evolutionarily conserved enzyme complex required for ATP synthesis
YML007W::chr13_2	YAP1	0.700804	0.614855	0.482927	0.599529	Basic leucine zipper (bZIP) transcription factor required for oxidative stress tolerance; activated by H2O2 through the multistep formation of disulfide bonds and transit from the cytoplasm to the nucleus; mediates resistance to cadmium
YJR144W::chr00_12	MGM101	0.456476	0.506295	0.837846	0.600206	Protein involved in mitochondrial genome maintenance; component of the mitochondrial nucleoid, required for the repair of oxidative mtDNA damage
YER124C::chr00_5	DSE1	0.803234	1.78196	-0.7788	0.602131	Daughter cell-specific protein, may regulate cross-talk between the mating and filamentation pathways; deletion affects cell separation after division and sensitivity to alpha-factor and drugs affecting the cell wall
YJL012C::chr00_13	VTC4	0.621373	0.441428	0.745911	0.602904	Vacuolar membrane polyphosphate polymerase; subunit of the vacuolar transporter chaperone (VTC) complex involved in synthesis and transfer of polyP to the vacuole; regulates membrane trafficking; role in non-autophagic vacuolar fusion
YGL059W::chr7_1	PKP2	1.68365	-0.96887	1.10507	0.606617	Mitochondrial protein kinase that negatively regulates activity of the pyruvate dehydrogenase complex by phosphorylating the ser-133 residue of the Pda1p subunit; acts in concert with kinase Pkp1p and phosphatases Ptc5p and Ptc6p
YOL020W::chr15_5	TAT2	-0.141829	0.622966	1.34275	0.607962	High affinity tryptophan and tyrosine permease, overexpression confers FK506 and FTY720 resistance
YPR053C::chr16_4	YPR053C	0.0941527	0.731431	1.02062	0.615401	Dubious open reading frame unlikely to encode a protein, based on available experimental and comparative sequence data; partially overlaps verified gene NHP6A/YPR052C
YDL100C::chr4_2	GET3	0.521562	0.599785	0.724962	0.615436	Guanine nucleotide exchange factor for Gpa1p; amplifies G protein signaling; subunit of the GET complex, which is involved in Golgi to ER trafficking and insertion of proteins into the ER membrane; has low-level ATPase activity
YBR188C::chr2_4	NTC20	0.909929	0.0463696	0.890651	0.61565	Member of the NineTeen Complex (NTC) that contains Prp19p and stabilizes U6 snRNA in catalytic forms of the spliceosome containing U2, U5, and U6 snRNAs
YLR364W::chr12_5	GRX8	0.380927	0.708924	0.759267	0.616373	Glutaredoxin that employs a dithiol mechanism of catalysis; monomeric; activity is low and null mutation does not affect sensitivity to oxidative stress; GFP-fusion protein localizes to the cytoplasm; expression strongly induced by arsenic
YJR148W::chr00_12	BAT2	1.51982	1.63272	-1.29768	0.618287	Cytosolic branched-chain amino acid (BCAA) aminotransferase, preferentially involved in BCAA catabolism; homolog of murine ECA39; highly expressed during stationary phase and repressed during logarithmic phase
YBR012C::chr2_2	YBR012C	1.4635	0.702648	-0.309973	0.618725	Dubious open reading frame, unlikely to encode a functional protein; expression induced by iron-regulated transcriptional activator Aft2p
YFL035C-B::chr6_1	YFL035C-B	-0.0492614	2.4265	-0.51574	0.6205
YPL152W::chr16_2	RRD2	0.522588	1.34641	0.000600702	0.6232	Activator of the phosphotyrosyl phosphatase activity of PP2A,peptidyl-prolyl cis/trans-isomerase; regulates G1 phase progression, the osmoresponse, microtubule dynamics; subunit of the Tap42p-Pph21p-Rrd2p complex
YBR299W::chr00_17a	MAL32	0.65487	0.495443	0.726359	0.625557	Maltase (alpha-D-glucosidase), inducible protein involved in maltose catabolism; encoded in the MAL3 complex locus; functional in genomic reference strain S288C; hydrolyzes the disaccharides maltose, turanose, maltotriose, and sucrose
YGL251C::chr7_3	HFM1	0.752191	0.636805	0.492816	0.627271	Meiosis specific DNA helicase involved in the conversion of double-stranded breaks to later recombination intermediates and in crossover control; catalyzes the unwinding of Holliday junctions; has ssDNA and dsDNA stimulated ATPase activity
YDL101C::chr4_2	DUN1	0.0605303	0.81441	1.01783	0.630923	Cell-cycle checkpoint serine-threonine kinase required for DNA damage-induced transcription of certain target genes, phosphorylation of Rad55p and Sml1p, and transient G2/M arrest after DNA damage; also regulates postreplicative DNA repair
YMR295C::chr13_5	YMR295C	-0.0348806	0.786668	1.14341	0.631732	Protein of unknown function that associates with ribosomes; green fluorescent protein (GFP)-fusion protein localizes to the cell periphery and bud; YMR295C is not an essential gene
YBL107C::chr2_2	YBL107C	1.0271	0.353365	0.516347	0.632271	Putative protein of unknown function; green fluorescent protein (GFP)-fusion protein localizes to the cytoplasm; YBL107C is not an essential gene
YLR318W::chr12_4	EST2	1.20206	0.431652	0.263244	0.632319	Reverse transcriptase subunit of the telomerase holoenzyme, essential for telomerase core catalytic activity, involved in other aspects of telomerase assembly and function; mutations in human homolog are associated with aplastic anemia
YBL079W::chr2_1	NUP170	1.07798	0.2955	0.53223	0.635237	Subunit of the nuclear pore complex (NPC), required for NPC localization of specific nucleoporins; involved in nuclear envelope permeability and chromosome segregation; has similar to Nup157p; essential role, with Nup157p, in NPC assembly
YDR204W::chr4_5	COQ4	1.11915	0.264454	0.531599	0.638401	Protein with a role in ubiquinone (Coenzyme Q) biosynthesis, possibly functioning in stabilization of Coq7p; located on the matrix face of the mitochondrial inner membrane; component of a mitochondrial ubiquinone-synthesizing complex
YIL069C::chr9_1	RPS24B	-0.545057	1.1328	1.33749	0.641744	Protein component of the small (40S) ribosomal subunit; identical to Rps24Ap and has similarity to rat S24 ribosomal protein
YOR298C-A::chr00_17b	MBF1	-1.8829	1.77372	2.03595	0.642257	Transcriptional coactivator that bridges the DNA-binding region of Gcn4p and TATA-binding protein Spt15p; suppressor of frameshift mutations
YGL042C::chr7_1	YGL042C	-0.2867	1.13119	1.0839	0.642797	Dubious open reading frame, not conserved in closely related Saccharomyces species; deletion mutation blocks replication of Brome mosaic virus in S. cerevisiae, but this is likely due to effects on the overlapping gene DST1
YLR143W::chr12_3	YLR143W	0.287659	0.714761	0.926826	0.643082	Putative protein of unknown function; green fluorescent protein (GFP)-tagged protein localizes to the cytoplasm; YLR143W is not an essential gene
YGL063W::chr7_1	PUS2	1.31439	1.64886	-1.02577	0.645827	Mitochondrial tRNA:pseudouridine synthase; acts at positions 27 and 28, but not at position 72; efficiently and rapidly targeted to mitochondria, specifically dedicated to mitochondrial tRNA modification
YPL262W::chr16_1	FUM1	1.22502	0.286273	0.430105	0.647133	Fumarase, converts fumaric acid to L-malic acid in the TCA cycle; cytosolic and mitochondrial distribution determined by the N-terminal targeting sequence, protein conformation, and status of glyoxylate shunt; phosphorylated in mitochondria
YGL027C::chr7_1	CWH41	0.457703	0.67007	0.828322	0.652032	Processing alpha glucosidase I, ER type II integral membrane N-glycoprotein involved in assembly of cell wall beta 1,6 glucan and asparagine-linked protein glycosylation; also involved in ER protein quality control and sensing of ER stress
YOL007C::chr15_5	CSI2	0.412919	0.537506	1.01257	0.654332	Protein of unknown function; green fluorescent protein (GFP)- fusion protein localizes to the mother side of the bud neck and the vacuole; YOL007C is not an essential gene
YGL259W::chr7_3	YPS5	0.340683	1.89464	-0.263029	0.657431	Protein with similarity to GPI-anchored aspartic proteases such as Yap1p and Yap3p
YDR120C::chr4_4	TRM1	0.36212	0.635457	0.977372	0.658316	tRNA methyltransferase; two forms of the protein are made by alternative translation starts; localizes to both the nucleus and mitochondrion to produce the modified base N2,N2-dimethylguanosine in tRNAs in both compartments
YDL123W::chr4_2	SNA4	0.493871	0.6767	0.804632	0.658401	Protein of unknown function, localized to the vacuolar outer membrane; predicted to be palmitoylated
YJR077C::chr00_12	MIR1	1.08947	-0.258792	1.14726	0.659313	Mitochondrial phosphate carrier, imports inorganic phosphate into mitochondria; functionally redundant with Pic2p but more abundant than Pic2p under normal conditions; phosphorylated
YGR008C::chr7_3	STF2	0.802679	0.480355	0.703558	0.662197	Protein involved in regulation of the mitochondrial F1F0-ATP synthase; Stf1p and Stf2p may act as stabilizing factors that enhance inhibitory action of the Inh1p protein
YOR019W::chr15_1	YOR019W	0.211313	1.60149	0.173819	0.662207	Protein of unknown function that may interact with ribosomes, based on co-purification experiments
YGR056W::chr7_4	RSC1	0.518012	0.661227	0.809617	0.662952	Component of the RSC chromatin remodeling complex; required for expression of mid-late sporulation-specific genes; contains two essential bromodomains, a bromo-adjacent homology (BAH) domain, and an AT hook
YOL067C::chr15_5	RTG1	1.30224	0.108022	0.579113	0.663125	Transcription factor (bHLH) involved in interorganelle communication between mitochondria, peroxisomes, and nucleus
YKR084C::chr00_3	HBS1	0.0740668	0.903039	1.02348	0.666862	GTPase with similarity to translation release factors; together with binding partner Dom34p, facilitates ribosomal subunit dissociation and peptidyl-tRNA release when translation is stalled; genetically implicated in mRNA no-go decay
YGL109W::chr7_2	YGL109W	-1.00639	2.02611	0.985832	0.668517	Dubious open reading frame unlikely to encode a protein, based on available experimental and comparative sequence data; overlaps the uncharacterized gene YGL108C
YJR088C::chr10_4	YJR088C	1.07965	0.933542	-0.00663097	0.668854	Member of a transmembrane complex required for efficient folding of proteins in the ER; null mutant displays induction of the unfolded protein response
YCR037C::chr00_1	PHO87	0.635888	0.602246	0.770897	0.669677	Low-affinity inorganic phosphate (Pi) transporter, involved in activation of PHO pathway; expression is independent of Pi concentration and Pho4p activity; contains 12 membrane-spanning segments
YLR268W::chr12_4	SEC22	1.31243	0.0681835	0.629838	0.67015	R-SNARE protein; assembles into SNARE complex with Bet1p, Bos1p and Sed5p; cycles between the ER and Golgi complex; involved in anterograde and retrograde transport between the ER and Golgi; synaptobrevin homolog
YJL027C::chr00_13	YJL027C	-0.0841447	0.985403	1.11099	0.670749	Putative protein of unknown function
YIL105C::chr9_2	SLM1	1.02009	0.368391	0.62758	0.67202	Phosphoinositide PI4,5P(2) binding protein, forms a complex with Slm2p; acts downstream of Mss4p in a pathway regulating actin cytoskeleton organization in response to stress; phosphorylated by the TORC2 complex
YCL009C::chr3_1	ILV6	-1.84317	1.41941	2.44484	0.673693	Regulatory subunit of acetolactate synthase, which catalyzes the first step of branched-chain amino acid biosynthesis; enhances activity of the Ilv2p catalytic subunit, localizes to mitochondria
YBR213W::chr2_4	MET8	1.13521	0.48871	0.403519	0.675813	Bifunctional dehydrogenase and ferrochelatase, involved in the biosynthesis of siroheme, a prosthetic group used by sulfite reductase; required for sulfate assimilation and methionine biosynthesis
YCL060C::chr3_1	YCL060C	0.475007	0.537091	1.01778	0.676626
YNL041C::chr14_4	COG6	-2.28561	2.04426	2.27149	0.676713	Component of the conserved oligomeric Golgi complex (Cog1p through Cog8p), a cytosolic tethering complex that functions in protein trafficking to mediate fusion of transport vesicles to Golgi compartments
YIR032C::chr00_17b	DAL3	1.07275	0.34506	0.614997	0.677602	Ureidoglycolate hydrolase, converts ureidoglycolate to glyoxylate and urea in the third step of allantoin degradation; expression sensitive to nitrogen catabolite repression
YOL071W::chr15_5	EMI5	0.896718	-0.532261	1.67556	0.680006	Subunit of succinate dehydrogenase, which couples succinate oxidation to ubiquinone reduction; required for FAD cofactor attachment to Sdh1p; mutations in human ortholog PGL2 are associated with neuroendocrine tumors (paraganglioma)
YDR458C::chr4_8	HEH2	0.745648	0.559988	0.741605	0.682414	Inner nuclear membrane (INM) protein; contains helix-extension-helix (HEH) motif, nuclear localization signal sequence; targeting to the INM requires the Srp1p-Kap95p karyopherins and the Ran cycle
YGR040W::chr00_14	KSS1	0.515499	0.629145	0.905628	0.683424	Mitogen-activated protein kinase (MAPK) involved in signal transduction pathways that control filamentous growth and pheromone response; the KSS1 gene is nonfunctional in S288C strains and functional in W303 strains
YER073W::chr5_3	ALD5	1.06467	0.426515	0.560024	0.683736	Mitochondrial aldehyde dehydrogenase, involved in regulation or biosynthesis of electron transport chain components and acetate formation; activated by K+; utilizes NADP+ as the preferred coenzyme; constitutively expressed
YHL003C::chr8_1	LAG1	0.512045	0.54227	1.00559	0.686635	Ceramide synthase component, involved in synthesis of ceramide from C26(acyl)-coenzyme A and dihydrosphingosine or phytosphingosine, functionally equivalent to Lac1p
YOR208W::chr15_3	PTP2	0.531987	1.86996	-0.341562	0.686795	Phosphotyrosine-specific protein phosphatase involved in the inactivation of mitogen-activated protein kinase (MAPK) during osmolarity sensing; dephosporylates Hog1p MAPK and regulates its localization; localized to the nucleus
YDR105C::chr4_4	TMS1	0.567923	0.672392	0.821477	0.687264	Vacuolar membrane protein of unknown function that is conserved in mammals; predicted to contain eleven transmembrane helices; interacts with Pdr5p, a protein involved in multidrug resistance
YCL076W::chr00_12	YCL076W	2.5166	2.55929	-3.01347	0.687473	Dubious open reading frame unlikely to encode a protein, based on available experimental and comparative sequence data
YDR391C::chr4_7	YDR391C	-0.433735	1.19062	1.31038	0.689088	Putative protein of unknown function, possibly involved in zinc homeostasis; Bdf1p-dependent transcription induced by salt stress; green fluorescent protein (GFP)-fusion protein localizes to both the cytoplasm and the nucleus
YGL096W::chr7_1	TOS8	0.594382	0.918625	0.555725	0.689577	Homeodomain-containing protein and putative transcription factor found associated with chromatin; target of SBF transcription factor; induced during meiosis and under cell-damaging conditions; similar to Cup9p transcription factor
YOR152C::chr15_2	YOR152C	0.675879	0.544806	0.85775	0.692812	Putative protein of unknown function; YOR152C is not an essential gene
YHR046C::chr8_2	INM1	0.473702	0.773446	0.833267	0.693472	Inositol monophosphatase, involved in biosynthesis of inositol and in phosphoinositide second messenger signaling; INM1 expression increases in the presence of inositol and decreases upon exposure to antibipolar drugs lithium and valproate
YNL326C::chr14_1	PFA3	1.62994	0.515524	-0.0615703	0.694631	Palmitoyltransferase for Vac8p, required for vacuolar membrane fusion; contains an Asp-His-His-Cys-cysteine rich (DHHC-CRD) domain; autoacylates; required for vacuolar integrity under stress conditions
YOL111C::chr00_6	MDY2	0.851542	0.553811	0.682574	0.695976	Protein with a role in insertion of tail-anchored proteins into the ER membrane; forms a complex with Get4p; required for efficient mating; involved in shmoo formation and nuclear migration in the pre-zygote; associates with ribosomes
YNL212W::chr14_2	VID27	0.806968	0.586722	0.695285	0.696325	Cytoplasmic protein of unknown function; possibly involved in vacuolar protein degradation; not essential for proteasome-dependent degradation of fructose-1,6-bisphosphatase (FBPase); null mutants exhibit normal growth
YJL165C::chr00_14	HAL5	0.789575	1.96332	-0.662575	0.696773	Putative protein kinase; overexpression increases sodium and lithium tolerance, whereas gene disruption increases cation and low pH sensitivity and impairs potassium uptake, suggesting a role in regulation of Trk1p and/or Trk2p transporters
YML051W::chr13_1b	GAL80	1.0984	1.97923	-0.986573	0.697019	Transcriptional regulator involved in the repression of GAL genes in the absence of galactose; inhibits transcriptional activation by Gal4p; inhibition relieved by Gal3p or Gal1p binding
YCL045C::chr3_1	YCL045C	0.172189	0.487506	1.43461	0.698102	Member of a transmembrane complex required for efficient folding of proteins in the ER; null mutant displays induction of the unfolded protein response; interacts with Gal80p
YKL168C::chr11_2	KKQ8	1.08884	0.377307	0.628918	0.698355	Putative serine/threonine protein kinase with unknown cellular role
YLR280C::chr12_4	YLR280C	2.26318	1.5242	-1.68682	0.700187	Dubious open reading frame unlikely to encode a functional protein, based on available experimental and comparative sequence data
YHR137W::chr8_2	ARO9	0.570787	0.675273	0.860697	0.702252	Aromatic aminotransferase II, catalyzes the first step of tryptophan, phenylalanine, and tyrosine catabolism
YML088W::chr13_1b	UFO1	-0.568521	1.01866	1.66121	0.703783	F-box receptor protein, subunit of the Skp1-Cdc53-F-box receptor (SCF) E3 ubiquitin ligase complex; binds to phosphorylated Ho endonuclease, allowing its ubiquitylation by SCF and subsequent degradation
YIL131C::chr9_2	FKH1	-1.82875	1.82116	2.12354	0.705317	Forkhead family transcription factor with a minor role in the expression of G2/M phase genes; negatively regulates transcriptional elongation; positive role in chromatin silencing at HML and HMR; regulates donor preference during switching
YPL047W::chr16_3	SGF11	0.431595	0.883436	0.813242	0.709424	Integral subunit of SAGA histone acetyltransferase complex, regulates transcription of a subset of SAGA-regulated genes, required for the Ubp8p association with SAGA and for H2B deubiquitylation
YNR048W::chr14_4	YNR048W	1.27503	0.390205	0.463649	0.709628	Protein that interacts specifically in vivo with phospholipid translocase (flippase) Dnf3p; similar to Cdc50p, which is an essential interaction partner of the flippase Drs2p
YIL028W::chr9_1	YIL028W	1.16247	0.705147	0.262725	0.710114	Dubious open reading frame unlikely to encode a protein, based on available experimental and comparative sequence data
YNR050C::chr00_4	LYS9	0.918035	0.496087	0.718908	0.71101	Saccharopine dehydrogenase (NADP+, L-glutamate-forming); catalyzes the formation of saccharopine from alpha-aminoadipate 6-semialdehyde, the seventh step in lysine biosynthesis pathway; exhibits genetic and physical interactions with TRM112
YNL305C::chr14_1	YNL305C	1.55155	0.099176	0.484029	0.711585	Putative protein of unknown function; green fluorescent protein (GFP)-fusion protein localizes to the vacuole; YNL305C is not an essential gene
YHR193C::chr00_8	EGD2	0.462719	0.699674	0.973413	0.711935	Alpha subunit of the heteromeric nascent polypeptide-associated complex (NAC) involved in protein sorting and translocation, associated with cytoplasmic ribosomes
YOR030W::chr15_1	DFG16	1.5229	0.866207	-0.251834	0.712424	Probable multiple transmembrane protein, involved in diploid invasive and pseudohyphal growth upon nitrogen starvation; required for accumulation of processed Rim101p
YNL213C::chr14_2	YNL213C	0.151455	0.5736	1.41512	0.713392	Protein of unknown function; null mutant lacks mitochondrial DNA and cannot grow on glycerol; the authentic, non-tagged protein is detected in highly purified mitochondria in high-throughput studies
YPL006W::chr16_3	NCR1	0.876261	1.22045	0.0439518	0.713554	Vacuolar membrane protein that transits through the biosynthetic vacuolar protein sorting pathway, involved in sphingolipid metabolism; glycoprotein and functional orthologue of human Niemann Pick C1 (NPC1) protein
YGL255W::chr7_3	ZRT1	0.256527	0.69868	1.18631	0.713839	High-affinity zinc transporter of the plasma membrane, responsible for the majority of zinc uptake; transcription is induced under low-zinc conditions by the Zap1p transcription factor
YMR169C::chr00_4	ALD3	1.22401	0.355952	0.568385	0.716116	Cytoplasmic aldehyde dehydrogenase, involved in beta-alanine synthesis; uses NAD+ as the preferred coenzyme; very similar to Ald2p; expression is induced by stress and repressed by glucose
YNL197C::chr14_2	WHI3	0.226935	0.857392	1.06536	0.716562	RNA binding protein that sequesters CLN3 mRNA in cytoplasmic foci; cytoplasmic retention factor for Cdc28p and associated cyclins; regulates cell fate and dose-dependently regulates the critical cell size required for passage through Start
YLR354C::chr12_5	TAL1	1.23452	0.345472	0.573244	0.717745	Transaldolase, enzyme in the non-oxidative pentose phosphate pathway; converts sedoheptulose 7-phosphate and glyceraldehyde 3-phosphate to erythrose 4-phosphate and fructose 6-phosphate
YDR147W::chr4_5	EKI1	0.113191	0.931627	1.11034	0.718386	Ethanolamine kinase, primarily responsible for phosphatidylethanolamine synthesis via the CDP-ethanolamine pathway; exhibits some choline kinase activity, thus contributing to phosphatidylcholine synthesis via the CDP-choline pathway
YGL214W::chr7_3/chr00_12	YGL214W	0.585109	0.682557	0.896555	0.721407	Dubious open reading frame unlikely to encode a protein, based on available experimental and comparative sequence data; deletion mutation phenotype is likely due to the overlapping verified ORF SKI8/YGL213C
YOL113W::chr00_6	SKM1	0.849522	0.670222	0.644534	0.721426	Member of the PAK family of serine/threonine protein kinases with similarity to Ste20p and Cla4p; involved in down-regulation of sterol uptake; proposed to be a downstream effector of Cdc42p during polarized growth
YEL057C::chr5_2	YEL057C	0.544024	0.690285	0.931561	0.721957	Protein of unknown function involved in telomere maintenance; target of UME6 regulation
YFR048W::chr00_2	RMD8	0.452024	1.03124	0.682796	0.72202	Cytosolic protein required for sporulation
YNL273W::chr14_1	TOF1	0.513032	0.762287	0.891333	0.722217	Subunit of a replication-pausing checkpoint complex (Tof1p-Mrc1p-Csm3p) that acts at the stalled replication fork to promote sister chromatid cohesion after DNA damage, facilitating gap repair of damaged DNA; interacts with the MCM helicase
YKL011C::chr11_1	CCE1	0.557312	0.620704	0.988671	0.722229	Mitochondrial cruciform cutting endonuclease, cleaves Holliday junctions formed during recombination of mitochondrial DNA
YJR110W::chr10_4	YMR1	0.908091	0.0133765	1.24653	0.722666	Phosphatidylinositol 3-phosphate (PI3P) phosphatase; involved in various protein sorting pathways, including CVT targeting and endosome to vacuole transport; has similarity to the conserved myotubularin dual specificity phosphatase family
YMR115W::chr00_9	MGR3	0.11751	0.937181	1.11368	0.72279	Subunit of the mitochondrial (mt) i-AAA protease supercomplex, which degrades misfolded mitochondrial proteins; forms a subcomplex with Mgr1p that binds to substrates to facilitate proteolysis; required for growth of cells lacking mtDNA
YIL149C::chr9_2	MLP2	-0.147335	1.67843	0.638952	0.723349	Myosin-like protein associated with the nuclear envelope, connects the nuclear pore complex with the nuclear interior; involved in the Tel1p pathway that controls telomere length
YDR385W::chr4_7	EFT2	0.523104	0.721323	0.928739	0.724389	Elongation factor 2 (EF-2), also encoded by EFT1; catalyzes ribosomal translocation during protein synthesis; contains diphthamide, the unique posttranslationally modified histidine residue specifically ADP-ribosylated by diphtheria toxin
YOR273C::chr00_17b	TPO4	-0.159493	1.12017	1.2154	0.725359	Polyamine transport protein, recognizes spermine, putrescine, and spermidine; localizes to the plasma membrane; member of the major facilitator superfamily
YBR169C::chr00_16a	SSE2	1.50498	0.841194	-0.166596	0.726526	Member of the heat shock protein 70 (HSP70) family; may be involved in protein folding; localized to the cytoplasm; highly homologous to the heat shock protein Sse1p
YBR036C::chr2_2	CSG2	0.504398	0.927977	0.748162	0.726846	Endoplasmic reticulum membrane protein, required for mannosylation of inositolphosphorylceramide and for growth at high calcium concentrations
YDR157W::chr4_5	YDR157W	1.04537	0.341496	0.799748	0.728871	Dubious open reading frame unlikely to encode a functional protein, based on available experimental and comparative sequence data
YGR080W::chr7_4	TWF1	1.44096	2.18042	-1.43467	0.728903	Twinfilin, highly conserved actin monomer-sequestering protein involved in regulation of the cortical actin cytoskeleton, composed of two cofilin-like regions, localizes actin monomers to sites of rapid filament assembly
YMR075W::chr00_6	RCO1	0.83649	0.590177	0.763289	0.729985	Essential subunit of the histone deacetylase Rpd3S complex; interacts with Eaf3p
YKL043W::chr11_1	PHD1	0.490523	2.11971	-0.414935	0.731766	Transcriptional activator that enhances pseudohyphal growth; regulates expression of FLO11, an adhesin required for pseudohyphal filament formation; similar to StuA, an A. nidulans developmental regulator; potential Cdc28p substrate
YLR375W::chr12_5	STP3	0.164859	0.464932	1.56867	0.73282	Zinc-finger protein of unknown function, possibly involved in pre-tRNA splicing and in uptake of branched-chain amino acids
YMR300C::chr13_5	ADE4	0.411824	0.741051	1.0512	0.734692	Phosphoribosylpyrophosphate amidotransferase (PRPPAT; amidophosphoribosyltransferase), catalyzes first step of the 'de novo' purine nucleotide biosynthetic pathway
YMR041C::chr13_2	ARA2	1.10698	-0.262679	1.36113	0.735144	NAD-dependent arabinose dehydrogenase, involved in biosynthesis of dehydro-D-arabinono-1,4-lactone; similar to plant L-galactose dehydrogenase
YGR021W::chr7_3	YGR021W	0.766257	0.435534	1.00477	0.73552	Putative protein of unknown function; the authentic, non-tagged protein is detected in highly purified mitochondria in high-throughput studies
YGL101W::chr7_2	YGL101W	0.376007	0.648576	1.18259	0.735724	Putative protein of unknown function; non-essential gene with similarity to YBR242W; interacts with the DNA helicase Hpr5p
YNL091W::chr00_16b	NST1	-0.0718543	1.04326	1.23742	0.736275	Protein of unknown function, mediates sensitivity to salt stress; interacts physically with the splicing factor Msl1p and also displays genetic interaction with MSL1
YJL211C::chr10_1	YJL211C	0.612441	0.910648	0.702648	0.741912	Dubious open reading frame unlikely to encode a protein, based on available experimental and comparative sequence data; partially overlaps the verified gene YJL210W/PEX2
YLR180W::chr12_3	SAM1	1.50134	-0.568003	1.29649	0.743276	S-adenosylmethionine synthetase, catalyzes transfer of the adenosyl group of ATP to the sulfur atom of methionine; one of two differentially regulated isozymes (Sam1p and Sam2p)
YKL208W::chr11_3	CBT1	0.353502	0.648527	1.23689	0.746306	Protein involved in 5' end processing of mitochondrial COB, 15S_rRNA, and RPM1 transcripts; may also have a role in 3' end processing of the COB pre-mRNA; displays genetic interaction with cell cycle-regulated kinase Dbf2p
YMR284W::chr13_5	YKU70	0.171633	0.882427	1.18704	0.747033	Subunit of the telomeric Ku complex (Yku70p-Yku80p), involved in telomere length maintenance, structure and telomere position effect; relocates to sites of double-strand cleavage to promote nonhomologous end joining during DSB repair
YOR156C::chr15_2	NFI1	0.868175	1.12618	0.250619	0.748325	SUMO ligase, catalyzes the covalent attachment of SUMO (Smt3p) to proteins; involved in maintenance of proper telomere length
YPR093C::chr16_4	ASR1	0.769588	0.613908	0.863528	0.749008	Ubiquitin ligase that modifies and regulates RNA Pol II; involved in a putative alcohol-responsive signaling pathway; accumulates in the nucleus under alcohol stress; contains a Ring/PHD finger domain similar to the mammalian rA9 protein
YLL032C::chr12_1	YLL032C	-1.66804	1.56496	2.35335	0.75009	Protein of unknown function that may interact with ribosomes, based on co-purification experiments; green fluorescent protein (GFP)-fusion protein localizes to the cytoplasm; YLL032C is not an essential gene
YHR073W::chr8_2	OSH3	-2.59865	2.36791	2.48296	0.75074	Member of an oxysterol-binding protein family with seven members in S. cerevisiae; family members have overlapping, redundant functions in sterol metabolism and collectively perform a function essential for viability
YLR123C::chr12_2	YLR123C	1.162	-1.09723	2.18755	0.750773	Dubious open reading frame unlikely to encode a protein, based on available experimental and comparative sequence data; partially overlaps the dubious ORF YLR122C; contains characteristic aminoacyl-tRNA motif
YJL204C::chr10_1	RCY1	0.531308	0.735317	0.989831	0.752152	F-box protein involved in recycling plasma membrane proteins internalized by endocytosis; localized to sites of polarized growth
YBR301W::chr00_16a	DAN3	1.88943	-0.479208	0.846776	0.752333	Cell wall mannoprotein with similarity to Tir1p, Tir2p, Tir3p, and Tir4p; member of the seripauperin multigene family encoded mainly in subtelomeric regions; expressed under anaerobic conditions, completely repressed during aerobic growth
YNR051C::chr00_4	BRE5	-0.162262	1.11512	1.30656	0.753139	Ubiquitin protease cofactor, forms deubiquitination complex with Ubp3p that coregulates anterograde and retrograde transport between the endoplasmic reticulum and Golgi compartments; null is sensitive to brefeldin A
YMR256C::chr13_5	COX7	1.3646	0.267518	0.62984	0.753986	Subunit VII of cytochrome c oxidase, which is the terminal member of the mitochondrial inner membrane electron transport chain
YOR015W::chr15_1	YOR015W	-2.27978	2.1596	2.38467	0.75483	Dubious open reading frame unlikely to encode a functional protein, based on available experimental and comparative sequence data
YDL024C::chr4_1	DIA3	0.290851	0.892082	1.08515	0.756028	Protein of unknown function, involved in invasive and pseudohyphal growth
YNL056W::chr00_16b	OCA2	0.419539	0.701415	1.14951	0.756821	Putative protein with similarity to predicted tyrosine phosphatases Oca1p and Siw14p; green fluorescent protein (GFP)-fusion protein localizes to the cytoplasm; YNL056W is not an essential gene
YBL072C::chr2_1	RPS8A	0.70813	0.590677	0.972734	0.75718	Protein component of the small (40S) ribosomal subunit; identical to Rps8Bp and has similarity to rat S8 ribosomal protein
YPL260W::chr16_1	YPL260W	0.961475	0.712972	0.597903	0.75745	Putative substrate of cAMP-dependent protein kinase (PKA); green fluorescent protein (GFP)-fusion protein localizes to the cytoplasm and nucleus; YPL260W is not an essential gene
YOR300W::chr15_4/chr00_12	YOR300W	-0.516266	2.3159	0.47453	0.758055	Dubious open reading frame, unlikely to encode a protein; overlaps with verified gene BUD7/YOR299W; mutation affects bipolar budding and bud site selection, though phenotype could be due to the mutation's effects on BUD7
YJL214W::chr10_1	HXT8	1.05312	0.504302	0.718292	0.758571	Protein of unknown function with similarity to hexose transporter family members, expression is induced by low levels of glucose and repressed by high levels of glucose
YKL116C::chr11_2	PRR1	1.05981	2.14797	-0.931469	0.75877	Serine/threonine protein kinase that inhibits pheromone induced signalling downstream of MAPK, possibly at the level of the Ste12p transcription factor
YNL275W::chr14_1	BOR1	1.19485	0.427783	0.655246	0.759293	Boron efflux transporter of the plasma membrane; binds HCO3-, I-, Br-, NO3- and Cl-; has similarity to the characterized boron efflux transporter A. thaliana BOR1
YJL030W::chr10_2	MAD2	0.570079	2.05203	-0.341191	0.760306	Component of the spindle-assembly checkpoint complex, which delays the onset of anaphase in cells with defects in mitotic spindle assembly; forms a complex with Mad1p
YDR179C::chr4_5	CSN9	0.885897	0.596627	0.802981	0.761835	Subunit of the Cop9 signalosome, which is required for deneddylation, or removal of the ubiquitin-like protein Rub1p from Cdc53p (cullin); involved in adaptation to pheromone signaling
YHL024W::chr00_8	RIM4	1.19716	0.571515	0.518285	0.76232	Putative RNA-binding protein required for the expression of early and middle sporulation genes
YLR452C::chr00_4	SST2	0.98105	0.49016	0.817946	0.763052	GTPase-activating protein for Gpa1p, regulates desensitization to alpha factor pheromone; also required to prevent receptor-independent signaling of the mating pathway; member of the RGS (regulator of G-protein signaling) family
YIL014W::chr9_1	MNT3	-0.356165	1.07822	1.56878	0.763612	Alpha-1,3-mannosyltransferase, adds the fourth and fifth alpha-1,3-linked mannose residues to O-linked glycans during protein O-glycosylation
YPL232W::chr16_1	SSO1	1.06224	0.523516	0.71112	0.765625	Plasma membrane t-SNARE involved in fusion of secretory vesicles at the plasma membrane and in vesicle fusion during sporulation; forms a complex with Sec9p that binds v-SNARE Snc2p; syntaxin homolog; functionally redundant with Sso2p
YCL039W::chr3_1	GID7	1.69925	2.1994	-1.59789	0.76692	Protein of unknown function, involved in proteasome-dependent catabolite inactivation of fructose-1,6-bisphosphatase; contains six WD40 repeats; computational analysis suggests that Gid7p and Moh1p have similar functions
YNL242W::chr14_2	ATG2	1.50674	2.26312	-1.46431	0.768517	Peripheral membrane protein required for vesicle formation during autophagy, pexophagy, and the cytoplasm-to-vaucole targeting (Cvt) pathway; involved in Atg9p cycling between the phagophore assembly site and mitochondria
YLR389C::chr12_5	STE23	0.27017	0.767498	1.26857	0.768746	Metalloprotease involved, with homolog Axl1p, in N-terminal processing of pro-a-factor to the mature form; expressed in both haploids and diploids; member of the insulin-degrading enzyme family
YDR414C::chr4_7	ERD1	0.245632	0.923794	1.13782	0.769082	Predicted membrane protein required for the retention of lumenal endoplasmic reticulum proteins; mutants secrete the endogenous ER protein, BiP (Kar2p)
YJL105W::chr00_15	SET4	1.1692	0.383733	0.755511	0.769481	Protein of unknown function, contains a SET domain
YPL053C::chr16_3	KTR6	0.642295	0.718275	0.955075	0.771882	Probable mannosylphosphate transferase involved in the synthesis of core oligosaccharides in protein glycosylation pathway; member of the KRE2/MNT1 mannosyltransferase family
YKL001C::chr11_1	MET14	1.0423	1.14566	0.129077	0.772346	Adenylylsulfate kinase, required for sulfate assimilation and involved in methionine metabolism
YCL001W-A::chr00_1	YCL001W-A	0.492089	0.930097	0.898467	0.773551	Putative protein of unknown function; YCL001W-A gene has similarity to DOM34 and is present in a region duplicated between chromosomes XIV and III
YLR366W::chr12_5	YLR366W	1.36403	0.0801682	0.87901	0.774403	Dubious open reading frame unlikely to encode a protein, based on available experimental and comparative sequence data; partially overlaps the dubious ORF YLR364C-A
YGR263C::chr00_3	SAY1	1.49464	0.903001	-0.0691538	0.776162	Sterol deacetylase; component of the sterol acetylation/deacetylation cycle along with Atf2p; integral membrane protein with active site in the ER lumen; green fluorescent protein (GFP)-fusion protein localizes to the endoplasmic reticulum
YDR466W::chr4_8	PKH3	0.845225	1.96117	-0.473766	0.777543	Protein kinase with similarity to mammalian phosphoinositide-dependent kinase 1 (PDK1) and yeast Pkh1p and Pkh2p, two redundant upstream activators of Pkc1p; identified as a multicopy suppressor of a pkh1 pkh2 double mutant
YOR170W::chr15_2	YOR170W	0.600787	0.796028	0.944686	0.7805	Dubious open reading frame unlikely to encode a protein, based on available experimental and comparative sequence data; partially overlaps the verified gene LCB4
YKL077W::chr11_1	YKL077W	1.1644	-0.626976	1.80457	0.780665	Putative protein of unknown function; green fluorescent protein (GFP)-fusion protein localizes to the vacuole
YGR127W::chr7_5	YGR127W	1.78029	-0.452821	1.01656	0.781343	Putative protein of unknown function; expression is regulated by Msn2p/Msn4p, indicating a possible role in stress response
YOR316C::chr15_4	COT1	1.3511	0.912851	0.0814266	0.781793	Vacuolar transporter that mediates zinc transport into the vacuole; overexpression confers resistance to cobalt and rhodium
YKL074C::chr11_1	MUD2	0.111579	0.967545	1.2672	0.782108	Protein involved in early pre-mRNA splicing; component of the pre-mRNA-U1 snRNP complex, the commitment complex; interacts with Msl5p/BBP splicing factor and Sub2p; similar to metazoan splicing factor U2AF65
YDR508C::chr4_8	GNP1	0.728611	0.709868	0.914137	0.784205	High-affinity glutamine permease, also transports Leu, Ser, Thr, Cys, Met and Asn; expression is fully dependent on Grr1p and modulated by the Ssy1p-Ptr3p-Ssy5p (SPS) sensor of extracellular amino acids
YJR135C::chr10_4	MCM22	0.251409	0.94875	1.15724	0.7858	Protein involved in minichromosome maintenance; component of the kinetochore; binds to centromeric DNA in a Ctf19p-dependent manner
YNL278W::chr14_1	CAF120	1.62902	1.71139	-0.977545	0.787622	Part of the evolutionarily-conserved CCR4-NOT transcriptional regulatory complex involved in controlling mRNA initiation, elongation, and degradation
YPL244C::chr16_1	HUT1	1.44744	0.922605	-0.00689775	0.787716	Protein with a role in UDP-galactose transport to the Golgi lumen, has similarity to human UDP-galactose transporter UGTrel1, exhibits a genetic interaction with S. cerevisiae ERO1
YJL003W::chr00_13	COX16	1.14316	0.534724	0.685299	0.787728	Mitochondrial inner membrane protein, required for assembly of cytochrome c oxidase
YOR235W::chr15_3	IRC13	0.689838	0.756079	0.933498	0.793138	Dubious open reading frame unlikely to encode a protein, based on available experimental and comparative sequence data; null mutant displays increased levels of spontaneous Rad52 foci
YIL153W::chr9_2	RRD1	0.806512	-0.0817682	1.65816	0.794301	Peptidyl-prolyl cis/trans-isomerase, activator of the phosphotyrosyl phosphatase activity of PP2A; involved in G1 phase progression, microtubule dynamics, bud morphogenesis and DNA repair; subunit of the Tap42p-Sit4p-Rrd1p complex
YBR051W::chr2_2	YBR051W	0.20927	0.824163	1.3552	0.796211	Dubious open reading frame unlikely to encode a protein, based on available experimental and comparative sequence data; partiallly overlaps the REG2/YBR050C regulatory subunit of the Glc7p type-1 protein phosphatase
YHR162W::chr00_8	YHR162W	0.849648	0.703864	0.836709	0.79674	Putative protein of unknown function; green fluorescent protein (GFP)-fusion protein localizes to the mitochondrion
YOR369C::chr15_4	RPS12	1.04877	0.530463	0.81205	0.797094	Protein component of the small (40S) ribosomal subunit; has similarity to rat ribosomal protein S12
YBR066C::chr2_2	NRG2	1.06353	-0.642897	1.97127	0.797301	Transcriptional repressor that mediates glucose repression and negatively regulates filamentous growth; has similarity to Nrg1p
YBR217W::chr2_4	ATG12	1.53426	0.298176	0.562778	0.798405	Conserved ubiquitin-like modifier involved in autophagy and the Cvt pathway; conjugated to Atg5p to form a complex involved in Atg8p lipidation; Atg12p-Atg5p also forms a complex with Atg16p that is required for autophagosome formation
YKL037W::chr11_1	AIM26	0.254739	1.07458	1.08103	0.80345	Putative protein of unknown function; null mutant is viable and displays elevated frequency of mitochondrial genome loss; null mutation confers sensitivity to tunicamycin and DTT
YNR032W::chr14_4	PPG1	1.41245	0.864923	0.133974	0.803782	Putative serine/threonine protein phosphatase of the type 2A-like phosphatase family, required for glycogen accumulation; interacts with Tap42p, which binds to and regulates other protein phosphatases
YOL138C::chr00_6	RTC1	0.674157	0.814534	0.926556	0.805082	Subunit of the SEA (Seh1-associated) complex, a coatomer-related complex that associates dynamically with the vacuole; null mutation suppresses cdc13-1 temperature sensitivity; has N-terminal WD-40 repeats and a C-terminal RING motif
YNL031C::chr14_4	HHT2	1.50085	0.104139	0.810287	0.805092	Histone H3, core histone protein required for chromatin assembly, part of heterochromatin-mediated telomeric and HM silencing; one of two identical histone H3 proteins (see HHT1); regulated by acetylation, methylation, and phosphorylation
YBR269C::chr00_1	FMP21	0.702315	0.695863	1.01864	0.805606	Putative protein of unknown function; the authentic, non-tagged protein is detected in highly purified mitochondria in high-throughput studies
YLL018C-A::chr00_4	COX19	0.845942	0.654996	0.916425	0.805788	Protein required for cytochrome c oxidase assembly, located in the cytosol and mitochondrial intermembrane space; putative copper metallochaperone that delivers copper to cytochrome c oxidase; contains twin cysteine-x9-cysteine motifs
YDR149C::chr4_5	YDR149C	1.26188	0.554395	0.603666	0.806647	Dubious open reading frame unlikely to encode a functional protein, based on available experimental and comparative sequence data; overlaps the verified gene NUM1; null mutation blocks anaerobic growth
YNL237W::chr14_2	YTP1	1.2143	1.94787	-0.739578	0.807531	Probable type-III integral membrane protein of unknown function, has regions of similarity to mitochondrial electron transport proteins
YNL111C::chr00_18	CYB5	0.260319	0.981771	1.18389	0.80866	Cytochrome b5, involved in the sterol and lipid biosynthesis pathways; acts as an electron donor to support sterol C5-6 desaturation
YNR075W::chr00_6	COS10	0.421207	0.804798	1.20315	0.809718	Protein of unknown function, member of the DUP380 subfamily of conserved, often subtelomerically-encoded proteins
YCR026C::chr00_1	NPP1	0.128004	0.843767	1.47125	0.81434	Nucleotide pyrophosphatase/phosphodiesterase family member; mediates extracellular nucleotide phosphate hydrolysis along with Npp2p and Pho5p; activity and expression enhanced during conditions of phosphate starvation
YOR315W::chr15_4	SFG1	0.974604	0.778363	0.691298	0.814755	Nuclear protein, putative transcription factor required for growth of superficial pseudohyphae (which do not invade the agar substrate) but not for invasive pseudohyphal growth; may act together with Phd1p; potential Cdc28p substrate
YNR045W::chr14_4	PET494	1.29878	0.45255	0.694099	0.815143	Mitochondrial translational activator specific for the COX3 mRNA, acts together with Pet54p and Pet122p; located in the mitochondrial inner membrane
YOR142W::chr15_2	LSC1	0.697132	2.72138	-0.971964	0.815516	Alpha subunit of succinyl-CoA ligase, which is a mitochondrial enzyme of the TCA cycle that catalyzes the nucleotide-dependent conversion of succinyl-CoA to succinate; phosphorylated
YDR354W::chr4_7	TRP4	1.24807	0.476099	0.727561	0.817243	Anthranilate phosphoribosyl transferase of the tryptophan biosynthetic pathway, catalyzes the phosphoribosylation of anthranilate, subject to the general control system of amino acid biosynthesis
YNL224C::chr14_2	SQS1	1.08049	0.540594	0.832341	0.817808	Stimulates the ATPase and helicase activities of Prp43p; acts with Prp43p to stimulate 18s rRNA maturation by Nob1p; overexpression antagonizes the suppression of splicing defects by spp382 mutants; component of pre-ribosomal particles
YPR119W::chr16_5	CLB2	1.39032	0.395074	0.669797	0.818397	B-type cyclin involved in cell cycle progression; activates Cdc28p to promote the transition from G2 to M phase; accumulates during G2 and M, then targeted via a destruction box motif for ubiquitin-mediated degradation by the proteasome
YHR167W::chr8_3	THP2	1.06174	0.661421	0.734035	0.819065	Subunit of the THO complex, which connects transcription elongation and mitotic recombination, and of the TREX complex, which is recruited to activated genes and couples transcription to mRNA export; involved in telomere maintenance
YDL069C::chr4_1	CBS1	1.3681	0.418086	0.673905	0.82003	Mitochondrial translational activator of the COB mRNA; membrane protein that interacts with translating ribosomes, acts on the COB mRNA 5'-untranslated leader
YDR358W::chr4_7	GGA1	0.58185	0.586301	1.29261	0.820254	Golgi-localized protein with homology to gamma-adaptin, interacts with and regulates Arf1p and Arf2p in a GTP-dependent manner in order to facilitate traffic through the late Golgi
YJR075W::chr10_4	HOC1	0.0596561	1.13987	1.26216	0.820562	Alpha-1,6-mannosyltransferase involved in cell wall mannan biosynthesis; subunit of a Golgi-localized complex that also contains Anp1p, Mnn9p, Mnn11p, and Mnn10p; identified as a suppressor of a cell lysis sensitive pkc1-371 allele
YBL086C::chr2_1	YBL086C	0.359062	1.0918	1.02534	0.825401	Protein of unknown function; green fluorescent protein (GFP)-fusion protein localizes to the cell periphery
YCR086W::chr00_1	CSM1	1.16218	0.55063	0.768818	0.827209	Nucleolar protein that forms a complex with Lrs4p and then Mam1p at kinetochores during meiosis I to mediate accurate homolog segregation; required for condensin recruitment to the replication fork barrier site and rDNA repeat segregation
YLR122C::chr12_2	YLR122C	1.30008	0.478597	0.709527	0.829401	Dubious open reading frame unlikely to encode a protein, based on available experimental and comparative sequence data; partially overlaps the dubious ORF YLR123C
YLR398C::chr12_5	SKI2	1.0665	0.629979	0.798783	0.831754	Ski complex component and putative RNA helicase, mediates 3'-5' RNA degradation by the cytoplasmic exosome; null mutants have superkiller phenotype of increased viral dsRNAs and are synthetic lethal with mutations in 5'-3' mRNA decay
YLR431C::chr00_4	ATG23	1.07097	0.600205	0.824699	0.831958	Peripheral membrane protein required for the cytoplasm-to-vacuole targeting (Cvt) pathway and efficient macroautophagy; cycles between the phagophore assembly site (PAS) and non-PAS locations; forms a complex with Atg9p and Atg27p
YOR233W::chr15_3	KIN4	0.0220743	1.66954	0.804868	0.832161	Serine/threonine protein kinase that inhibits the mitotic exit network (MEN) when the spindle position checkpoint is activated; localized asymmetrically to mother cell cortex, spindle pole body and bud neck
YBR272C::chr00_16a	HSM3	0.535594	1.02181	0.943055	0.833486	Proteasome-interacting protein involved in the assembly of the base subcomplex of the 19S proteasomal regulatory particle (RP); involved in DNA mismatch repair during slow growth; weak similarity to Msh1p; related to human 19S subunit S5b
YIL163C::chr9_2	YIL163C	1.55112	0.148476	0.805608	0.835068	Dubious open reading frame unlikely to encode a functional protein, based on available experimental and comparative sequence data
YNR027W::chr14_4	BUD17	1.05668	0.607606	0.844614	0.8363	Putative pyridoxal kinase, a key enzyme in vitamin B6 metabolism; involved in bud-site selection; diploid mutants display a random rather than a bipolar budding pattern; similarity to yeast BUD16 and human pyridoxal kinase (PDXK)
YJL177W::chr00_14	RPL17B	0.614606	0.771284	1.1234	0.83643	Protein component of the large (60S) ribosomal subunit, nearly identical to Rpl17Ap and has similarity to E. coli L22 and rat L17 ribosomal proteins
YHR182W::chr8_3	YHR182W	1.14422	0.565878	0.800082	0.836727	Putative protein of unknown function; green fluorescent protein (GFP)-fusion protein localizes to the cell periphery and cytoplasm
YJL217W::chr10_1	YJL217W	1.69752	-0.0207761	0.833723	0.836822	Cytoplasmic protein involved in the regulation of enolase (ENO1); mRNA expression is induced by calcium shortage, copper deficiency (via Mac1p) and the presence of galactose (via Gal4p); mRNA expression is also regulated by the cell cycle
YHR103W::chr8_2	SBE22	1.73663	1.86329	-1.08796	0.83732	Protein involved in the transport of cell wall components from the Golgi to the cell surface; similar in structure and functionally redundant with Sbe2p; involved in bud growth
YBR023C::chr2_2	CHS3	0.084399	0.941119	1.48853	0.838016	Chitin synthase III, catalyzes the transfer of N-acetylglucosamine (GlcNAc) to chitin; required for synthesis of the majority of cell wall chitin, the chitin ring during bud emergence, and spore wall chitosan
YDL093W::chr4_1	PMT5	0.43477	1.04733	1.03626	0.839453	Protein O-mannosyltransferase, transfers mannose residues from dolichyl phosphate-D-mannose to protein serine/threonine residues; acts in a complex with Pmt3p, can instead interact with Pmt2p in some conditions; target for new antifungals
YKL007W::chr11_1	CAP1	0.156676	1.06406	1.30108	0.840605	Alpha subunit of the capping protein (CP) heterodimer (Cap1p and Cap2p) which binds to the barbed ends of actin filaments preventing further polymerization; localized predominantly to cortical actin patches
YKR012C::chr11_3	YKR012C	-0.960817	1.79742	1.69618	0.844261	Dubious open reading frame unlikely to encode a protein, based on available experimental and comparative sequence data; partially overlaps the verified gene PRY2
YMR111C::chr00_9	YMR111C	-0.0427943	2.67608	-0.0973005	0.845328	Protein of unknown function; green fluorescent protein (GFP)-fusion protein localizes to the nucleus; YMR111C is not an essential gene
YDL134C-A::chr4_2	YDL134C-A	0.218856	1.04392	1.27571	0.846162
YIL085C::chr9_1	KTR7	-0.431134	0.942515	2.02803	0.84647	Putative mannosyltransferase involved in protein glycosylation; member of the KRE2/MNT1 mannosyltransferase family
YJR037W::chr00_13	YJR037W	2.62366	0.0497853	-0.132667	0.846926	Dubious open reading frame unlikely to encode a protein, based on available experimental and comparative sequence data; partially overlaps verified gene HUL4/YJR036C; deletion mutant has decreased spore survival in Drosophila feces
YJL004C::chr00_13	SYS1	0.744204	1.31254	0.484453	0.847066	Integral membrane protein of the Golgi required for targeting of the Arf-like GTPase Arl3p to the Golgi; multicopy suppressor of ypt6 null mutation
YHR003C::chr00_10	YHR003C	1.16406	-0.0883895	1.46879	0.848154	Protein of unknown function, localized to the mitochondrial outer membrane
YPR060C::chr16_4	ARO7	-1.11861	1.6931	1.97183	0.848773	Chorismate mutase, catalyzes the conversion of chorismate to prephenate to initiate the tyrosine/phenylalanine-specific branch of aromatic amino acid biosynthesis
YKR088C::chr00_4	TVP38	0.661535	-0.400337	2.28641	0.849203	Integral membrane protein localized to late Golgi vesicles along with the v-SNARE Tlg2p; required for asymmetric localization of Kar9p during mitosis; GFP-fusion protein localizes to the cytoplasm in a punctate pattern
YFL049W::chr6_1	SWP82	0.653843	-0.743404	2.63955	0.849996	Member of the SWI/SNF chromatin remodeling complex in which it plays an as yet unidentified role; has identifiable counterparts in closely related yeast species; abundantly expressed in many growth conditions; paralog of Npl6p
YGL258W::chr7_3	VEL1	0.94881	0.719275	0.882076	0.850054	Protein of unknown function; highly induced in zinc-depleted conditions and has increased expression in NAP1 deletion mutants
YOR213C::chr15_3	SAS5	-0.0760773	2.54236	0.0839867	0.85009	Subunit of the SAS complex (Sas2p, Sas4p, Sas5p), which acetylates free histones and nucleosomes and regulates transcriptional silencing; stimulates Sas2p HAT activity
YER047C::chr5_3	SAP1	0.233995	1.06325	1.25324	0.850162	Putative ATPase of the AAA family, interacts with the Sin1p transcriptional repressor in the two-hybrid system
YGL014W::chr7_1	PUF4	-0.606417	1.03288	2.12852	0.851661	Member of the PUF protein family, which is defined by the presence of Pumilio homology domains that confer RNA binding activity; preferentially binds mRNAs encoding nucleolar ribosomal RNA-processing factors
YFR031C-A::chr6_1	RPL2A	0.612091	0.883713	1.06276	0.852855	Protein component of the large (60S) ribosomal subunit, identical to Rpl2Bp and has similarity to E. coli L2 and rat L8 ribosomal proteins
YCR020C::chr3_1	PET18	0.216333	2.23524	0.108766	0.853446	Protein of unknown function, has weak similarity to proteins involved in thiamin metabolism; expression is induced in the absence of thiamin
YDR126W::chr4_4	SWF1	1.576	0.0610386	0.925403	0.854147	Palmitoyltransferase that acts on transmembrane proteins, including the SNAREs Snc1p, Syn8p, Tlg1p and likely all SNAREs; contains an Asp-His-His-Cys-cysteine rich (DHHC-CRD) domain; may have a role in vacuole fusion
YMR119W::chr00_15	ASI1	1.07466	0.845875	0.642117	0.854217	Putative integral membrane E3 ubiquitin ligase; acts with Asi2p and Asi3p to ensure the fidelity of SPS-sensor signalling by maintaining the dormant repressed state of gene expression in the absence of inducing signals
YIL045W::chr9_1	PIG2	0.534825	0.930289	1.10275	0.855955	Putative type-1 protein phosphatase targeting subunit that tethers Glc7p type-1 protein phosphatase to Gsy2p glycogen synthase
YGR149W::chr7_5	YGR149W	0.399184	-0.148731	2.32024	0.856898	Putative protein of unknown function; predicted to be an integal membrane protein
YJL160C::chr00_14	YJL160C	1.06441	0.625179	0.884609	0.858066	Putative protein of unknown function; member of the PIR (proteins with internal repeats) family of cell wall proteins; non-essential gene that is required for sporulation; mRNA is weakly cell cycle regulated, peaking in mitosis
YBR099C::chr2_3	YBR099C	-0.0683693	1.20684	1.43783	0.858767	Dubious open reading frame unlikely to encode a protein, based on available experimental and comparative sequence data; completely overlaps the verified gene MMS4
YDR184C::chr4_5	ATC1	1.10487	0.621811	0.852253	0.859645	Nuclear protein, possibly involved in regulation of cation stress responses and/or in the establishment of bipolar budding pattern
YGR206W::chr7_5	MVB12	1.26752	1.5829	-0.268232	0.860729	ESCRT-I subunit required to stabilize oligomers of the ESCRT-I core complex (Stp22p, Vps28p, Srn2p), which is involved in ubiquitin-dependent sorting of proteins into the endosome; deletion mutant is sensitive to rapamycin and nystatin
YER064C::chr00_8	YER064C	0.870914	-0.110945	1.82289	0.860953	Non-essential nuclear protein; null mutation has global effects on transcription
YLR238W::chr12_4	FAR10	0.485305	0.930709	1.16702	0.861011	Protein involved in recovery from cell cycle arrest in response to pheromone, in a Far1p-independent pathway; interacts with Far3p, Far7p, Far8p, Far9p, and Far11p; potential Cdc28p substrate
YJL023C::chr00_13	PET130	0.851125	0.592512	1.14198	0.861872	Protein required for respiratory growth; the authentic, non-tagged protein is detected in highly purified mitochondria in high-throughput studies
YGL080W::chr7_1	FMP37	1.61489	0.213978	0.758081	0.862316	Putative protein of unknown function; highly conserved across species and orthologous to human gene BRP44L; the authentic, non-tagged protein is detected in highly purified mitochondria in high-throughput studies
YHR202W::chr8_3	YHR202W	0.613576	0.86883	1.11261	0.865005	Putative protein of unknown function; green fluorescent protein (GFP)-fusion protein localizes to the vacuole, while HA-tagged protein is found in the soluble fraction, suggesting cytoplasmic localization
YKR046C::chr00_14	PET10	0.377402	1.01899	1.20485	0.867081	Protein of unknown function that co-purifies with lipid particles; expression pattern suggests a role in respiratory growth; computational analysis of large-scale protein-protein interaction data suggests a role in ATP/ADP exchange
YOR135C::chr15_2	IRC14	0.74842	0.789977	1.0643	0.867566	Dubious open reading frame unlikely to encode a protein, based on available experimental and comparative sequence data; partially overlaps the verified gene YOR136W; null mutant displays increased levels of spontaneous Rad52 foci
YDR469W::chr4_8	SDC1	0.957004	0.998021	0.654275	0.869767	Subunit of the COMPASS (Set1C) complex, which methylates lysine 4 of histone H3 and is required in chromatin silencing at telomeres; contains a Dpy-30 domain that mediates interaction with Bre2p; similar to C. elegans and human DPY-30
YGL016W::chr7_1	KAP122	-0.412811	1.18925	1.83429	0.870243	Karyopherin beta, responsible for import of the Toa1p-Toa2p complex into the nucleus; binds to nucleoporins Nup1p and Nup2p; may play a role in regulation of pleiotropic drug resistance
YDL177C::chr4_2	YDL177C	1.95891	2.2633	-1.60731	0.871633	Putative protein of unknown function; similar to the mouse IMPACT gene; YDL177C is not an essential gene
YML001W::chr13_2	YPT7	0.480639	1.31432	0.827057	0.874005	Rab family GTPase; GTP-binding protein of the rab family; required for homotypic fusion event in vacuole inheritance, for endosome-endosome fusion, similar to mammalian Rab7
YIL039W::chr9_1	TED1	0.689286	0.830214	1.10258	0.874027	Conserved phosphoesterase domain-containing protein that acts together with Emp24p/Erv25p in cargo exit from the ER; deletion confers sensitivity to 4-(N-(S-glutathionylacetyl)amino) phenylarsenoxide (GSAO)
YLR190W::chr12_3	MMR1	0.846572	0.744546	1.03551	0.875543	Phosphorylated protein of the mitochondrial outer membrane, localizes only to mitochondria of the bud; interacts with Myo2p to mediate mitochondrial distribution to buds; mRNA is targeted to the bud via the transport system involving She2p
YOR086C::chr15_1	TCB1	0.873268	0.598676	1.1559	0.875948	Lipid-binding protein containing three calcium and lipid binding domains; non-tagged protein localizes to mitochondria and GFP-fusion protein localizes to the cell periphery; C-termini of Tcb1p, Tcb2p and Tcb3p interact
YMR178W::chr13_4	YMR178W	1.26842	-0.314877	1.67646	0.876668	Putative protein of unknown function; green fluorescent protein (GFP)-fusion protein localizes to both the cytoplasm and nucleus and is induced in response to the DNA-damaging agent MMS; YMR178W is not an essential gene
YJL038C::chr10_2	LOH1	1.06951	0.680989	0.880869	0.877123	Protein of unknown function with proposed roles in maintenance of genome integrity and also in spore wall assembly; induced during sporulation; repressed during vegetative growth by Sum1p and Hst1p; sequence similar to IRC1
YJR001W::chr00_13	AVT1	1.73342	-1.74194	2.64079	0.877423	Vacuolar transporter, imports large neutral amino acids into the vacuole; member of a family of seven S. cerevisiae genes (AVT1-7) related to vesicular GABA-glycine transporters
YDR348C::chr4_7	YDR348C	0.32398	0.901554	1.40736	0.877631	Protein of unknown function; green fluorescent protein (GFP)-fusion protein localizes to the cell periphery and bud neck; potential Cdc28p substrate
YPL229W::chr16_1	YPL229W	0.472065	1.22823	0.932731	0.877675	Putative protein of unknown function; green fluorescent protein (GFP)-fusion protein localizes to the cytoplasm; YPL229W is not an essential gene
YOL039W::chr15_5	RPP2A	1.19081	1.15259	0.297536	0.880312	Ribosomal protein P2 alpha, a component of the ribosomal stalk, which is involved in the interaction between translational elongation factors and the ribosome; regulates the accumulation of P1 (Rpp1Ap and Rpp1Bp) in the cytoplasm
YIR031C::chr00_3	DAL7	0.668924	1.17402	0.799969	0.880971	Malate synthase, role in allantoin degradation unknown; expression sensitive to nitrogen catabolite repression and induced by allophanate, an intermediate in allantoin degradation
YDR446W::chr4_8	ECM11	-1.56323	1.9337	2.27782	0.882763	Non-essential protein apparently involved in meiosis, GFP fusion protein is present in discrete clusters in the nucleus throughout mitosis; may be involved in maintaining chromatin structure
YIL096C::chr9_1	YIL096C	0.338562	1.26684	1.04735	0.884251	Putative protein of unknown function; associates with precursors of the 60S ribosomal subunit; predicted to be involved in ribosome biogenesis
YDR078C::chr4_4	SHU2	0.613093	0.685485	1.35468	0.884419	Protein involved in a Rad51p-, Rad54p-dependent pathway for homologous recombination repair, important for error-free repair of spontaneous and induced DNA lesions to protect the genome from mutation; associates with Shu1p, Psy3p, and Csm2p
YGR255C::chr00_17a	COQ6	1.57827	0.284183	0.792571	0.885008	Putative flavin-dependent monooxygenase; involved in ubiquinone (Coenzyme Q) biosynthesis; localizes to the matrix face of the mitochondrial inner membrane in a large complex with other ubiquinone biosynthetic enzymes; human COX6 can rescue a yeast cox6 mutant and is implicated in steroid-resistant nephrotic syndrome (SRNS)
YML035C::chr00_14	AMD1	0.497027	0.78125	1.37738	0.885219	AMP deaminase, tetrameric enzyme that catalyzes the deamination of AMP to form IMP and ammonia; may be involved in regulation of intracellular adenine nucleotide pools
YIL043C::chr9_1	CBR1	0.690106	1.0352	0.933304	0.886203	Microsomal cytochrome b reductase, not essential for viability; also detected in mitochondria; mutation in conserved NADH binding domain of the human ortholog results in type I methemoglobinemia
YDL127W::chr4_2	PCL2	0.974996	0.333707	1.35155	0.886751	Cyclin, interacts with cyclin-dependent kinase Pho85p; member of the Pcl1,2-like subfamily, involved in the regulation of polarized growth and morphogenesis and progression through the cell cycle; localizes to sites of polarized cell growth
YGR289C::chr00_17a	MAL11	0.184058	0.98865	1.48918	0.887296	Inducible high-affinity maltose transporter (alpha-glucoside transporter); encoded in the MAL1 complex locus; broad substrate specificity that includes maltotriose; required for isomaltose utilization
YLR412W::chr12_5	BER1	0.870347	0.143228	1.65575	0.889775	Protein involved in microtubule-related processes, N-acetylation; GFP-fusion protein localizes to the cytoplasm and is induced in response to the DNA-damaging agent MMS; YLR412W is not an essential gene; similar to Arabidopsis SRR1 gene
YPL172C::chr16_2	COX10	0.592729	0.784599	1.29233	0.889886	Heme A:farnesyltransferase, catalyzes the first step in the conversion of protoheme to the heme A prosthetic group required for cytochrome c oxidase activity; human ortholog is associated with mitochondrial disorders
YBR157C::chr2_3	ICS2	1.28297	0.728779	0.661934	0.891228	Protein of unknown function; null mutation does not confer any obvious defects in growth, spore germination, viability, or carbohydrate utilization
YGL034C::chr7_1	YGL034C	1.38633	0.512573	0.775982	0.891628	Dubious open reading frame unlikely to encode a functional protein, based on available experimental and comparative sequence data
YNL066W::chr00_16b	SUN4	1.6004	1.43123	-0.353539	0.892697	Cell wall protein related to glucanases, possibly involved in cell wall septation; member of the SUN family
YER051W::chr5_3	JHD1	0.208463	1.1424	1.32939	0.893418	JmjC domain family histone demethylase specific for H3-K36, similar to proteins found in human, mouse, drosophila, X. laevis, C. elegans, and S. pombe
YBR175W::chr2_4	SWD3	1.9877	1.63402	-0.939631	0.89403	Essential subunit of the COMPASS (Set1C) complex, which methylates histone H3 on lysine 4 and is required in transcriptional silencing near telomeres; WD40 beta propeller superfamily member and ortholog of mammalian WDR5
YDL168W::chr4_2	SFA1	1.0704	0.704539	0.908655	0.894531	Bifunctional enzyme containing both alcohol dehydrogenase and glutathione-dependent formaldehyde dehydrogenase activities, functions in formaldehyde detoxification and formation of long chain and complex alcohols, regulated by Hog1p-Sko1p
YOL087C::chr00_6	YOL087C	1.12076	0.677547	0.886096	0.894801	Putative protein of unknown function; green fluorescent protein (GFP)-fusion protein localizes to the cytoplasm; deletion mutant is sensitive to various chemicals including phenanthroline, sanguinarine, and nordihydroguaiaretic acid
YDL122W::chr4_2	UBP1	1.40125	1.71433	-0.429064	0.895505	Ubiquitin-specific protease that removes ubiquitin from ubiquitinated proteins; cleaves at the C terminus of ubiquitin fusions irrespective of their size; capable of cleaving polyubiquitin chains
YOL158C::chr00_10	ENB1	1.61932	1.87711	-0.807671	0.896253	Endosomal ferric enterobactin transporter, expressed under conditions of iron deprivation; member of the major facilitator superfamily; expression is regulated by Rcs1p and affected by chloroquine treatment
YCR060W::chr00_16a	TAH1	-0.403903	0.320329	2.77833	0.898252	HSP90 cofactor; interacts with Hsp82p, Pih1p, Rvb1 and Rvb2, contains a single TPR domain with at least two TPR motifs
YBL081W::chr2_1	YBL081W	0.34144	1.13003	1.22403	0.8985	Non-essential protein of unknown function; null mutation results in a decrease in plasma membrane electron transport
YBR174C::chr2_4	YBR174C	1.02438	0.862854	0.81063	0.899288	Dubious open reading frame unlikely to encode a protein, based on available experimental and comparative sequence data; partially overlaps the verified ORF YBR175W; null mutant is viable and sporulation defective
YGR025W::chr7_3/chr00_12	YGR025W	0.0758712	0.313478	2.30936	0.89957	Dubious open reading frame unlikely to encode a functional protein, based on available experimental and comparative sequence data
YBR203W::chr2_4	COS111	1.2597	0.0266747	1.4124	0.899592	Protein required for resistance to the antifungal drug ciclopirox olamine; not related to the subtelomerically-encoded COS family; the authentic, non-tagged protein is detected in highly purified mitochondria in high-throughput studies
YOR137C::chr15_2	SIA1	1.54089	0.348402	0.809717	0.89967	Protein of unassigned function involved in activation of the Pma1p plasma membrane H+-ATPase by glucose
YGR054W::chr7_4	YGR054W	1.06851	1.0933	0.53843	0.90008	Eukaryotic initiation factor (eIF) 2A; associates specifically with both 40S subunits and 80 S ribosomes, and interacts genetically with both eIF5b and eIF4E; homologous to mammalian eIF2A
YMR243C::chr13_5	ZRC1	0.65339	1.30802	0.739113	0.900174	Vacuolar membrane zinc transporter, transports zinc from the cytosol into the vacuole for storage; also has a role in resistance to zinc shock resulting from a sudden influx of zinc into the cytoplasm
YEL056W::chr5_2	HAT2	1.47607	0.516567	0.713412	0.902016	Subunit of the Hat1p-Hat2p histone acetyltransferase complex; required for high affinity binding of the complex to free histone H4, thereby enhancing Hat1p activity; similar to human RbAp46 and 48; has a role in telomeric silencing
YGR122W::chr7_4	YGR122W	0.320373	2.42651	-0.0403873	0.902165	Probable ortholog of A. nidulans PalC, which is involved in pH regulation and binds to the ESCRT-III complex; null mutant does not properly process Rim101p and has decreased resistance to rapamycin; GFP-fusion protein is cytoplasmic
YNL117W::chr14_3	MLS1	1.14983	0.663856	0.896033	0.90324	Malate synthase, enzyme of the glyoxylate cycle, involved in utilization of non-fermentable carbon sources; expression is subject to carbon catabolite repression; localizes in peroxisomes during growth in oleic acid medium
YKR101W::chr00_4	SIR1	0.896914	0.762822	1.05087	0.903535	Protein involved in repression of transcription at the silent mating-type loci HML and HMR; recruitment to silent chromatin requires interactions with Orc1p and with Sir4p, through a common Sir1p domain; binds to centromeric chromatin
YLR434C::chr00_4	YLR434C	0.595464	0.896321	1.21886	0.903548	Dubious open reading frame unlikely to encode a protein, based on available experimental and comparative sequence data; partially overlaps the verified ORF TSR2/YLR435W
YER173W::chr00_5	RAD24	0.874679	0.864133	0.983491	0.907434	Checkpoint protein, involved in the activation of the DNA damage and meiotic pachytene checkpoints; subunit of a clamp loader that loads Rad17p-Mec3p-Ddc1p onto DNA; homolog of human and S. pombe Rad17 protein
YDR517W::chr4_8	GRH1	0.833762	0.748673	1.13993	0.907455	Acetylated, cis-golgi localized protein involved in ER to Golgi transport; homolog of human GRASP65; forms a complex with the coiled-coil protein Bug1p; mutants are compromised for the fusion of ER-derived vesicles with Golgi membranes
YPL030W::chr16_3	TRM44	0.856366	0.820083	1.04801	0.908153	tRNA(Ser) Um(44) 2'-O-methyltransferase; involved in maintaining levels of the tRNA-Ser species tS(CGA) and tS(UGA); conserved among metazoans and fungi but there does not appear to be a homolog in plants; TRM44 is a non-essential gene
YBR025C::chr2_2	OLA1	0.831399	0.97273	0.92083	0.90832	P-loop ATPase with similarity to human OLA1 and bacterial YchF; identified as specifically interacting with the proteasome; protein levels are induced by hydrogen peroxide
YER030W::chr5_3	CHZ1	0.661611	0.843999	1.22448	0.91003	Histone chaperone for Htz1p/H2A-H2B dimer; required for the stabilization of the Chz1p-Htz1-H2B complex; has overlapping function with Nap1p; null mutant displays weak sensitivity to MMS and benomyl; contains a highly conserved CHZ motif
YNL099C::chr00_16b	OCA1	0.888738	0.768878	1.07271	0.910109	Putative protein tyrosine phosphatase, required for cell cycle arrest in response to oxidative damage of DNA
YDR287W::chr4_6	INM2	-0.501118	1.32678	1.90677	0.910811	Inositol monophosphatase, involved in biosynthesis of inositol; enzymatic activity requires magnesium ions and is inhibited by lithium and sodium ions; inm1 inm2 double mutant lacks inositol auxotrophy
YJL168C::chr10_1	SET2	0.671227	0.873866	1.18959	0.911561	Histone methyltransferase with a role in transcriptional elongation, methylates a lysine residue of histone H3; associates with the C-terminal domain of Rpo21p; histone methylation activity is regulated by phosphorylation status of Rpo21p
YPR148C::chr16_5	YPR148C	1.22745	0.432062	1.08285	0.914121	Protein of unknown function that may interact with ribosomes, based on co-purification experiments; green fluorescent protein (GFP)-fusion protein localizes to the cytoplasm in a punctate pattern
YLR032W::chr00_8	RAD5	0.732489	0.894042	1.11667	0.9144	DNA helicase proposed to promote replication fork regression during postreplication repair by template switching; RING finger containing ubiquitin ligase; stimulates the synthesis of free and PCNA-bound polyubiquitin chains by Ubc13p-Mms2p
YOR379C::chr15_4	YOR379C	0.354536	1.13972	1.25387	0.916042	Dubious open reading frame unlikely to encode a protein, based on available experimental and comparative sequence data; partially overlaps the uncharacterized ORF YOR378W
YOR333C::chr15_4	YOR333C	1.3396	1.60045	-0.190284	0.916589	Dubious open reading frame, unlikely to encode a functional protein; overlaps 5' end of MRS2 gene required for respiratory growth
YBL071C::chr2_1	YBL071C	0.923312	0.834714	0.993924	0.917317	Dubious open reading frame, predicted protein contains a peroxisomal targeting signal
YHR123W::chr8_2	EPT1	2.0792	-1.87331	2.54691	0.9176	sn-1,2-diacylglycerol ethanolamine- and cholinephosphotranferase; not essential for viability
YGL224C::chr7_3	SDT1	1.41441	0.520677	0.819984	0.918357	Pyrimidine nucleotidase; overexpression suppresses the 6-AU sensitivity of transcription elongation factor S-II, as well as resistance to other pyrimidine derivatives
YCR094W::chr00_2	CDC50	0.272365	1.16741	1.32217	0.920648	Endosomal protein that interacts with phospholipid flippase Drs2p; interaction with Cdc50p is essential for Drs2p catalytic activity; mutations affect cell polarity and polarized growth; similar to Ynr048wp and Lem3p
YHR160C::chr8_3	PEX18	1.28772	0.643552	0.8383	0.923191	Peroxin required for targeting of peroxisomal matrix proteins containing PTS2; interacts with Pex7p; partially redundant with Pex21p
YML080W::chr13_1b	DUS1	-1.51863	2.17714	2.112	0.923503	Dihydrouridine synthase, member of a widespread family of conserved proteins including Smm1p, Dus3p, and Dus4p; modifies pre-tRNA(Phe) at U17
YPR078C::chr00_15	YPR078C	0.0929229	1.12676	1.55495	0.924878	Putative protein of unknown function; possible role in DNA metabolism and/or in genome stability; expression is heat-inducible
YJL215C::chr10_1	YJL215C	1.54633	1.49188	-0.259326	0.926295	Dubious open reading frame unlikely to encode a protein, based on available experimental and comparative sequence data
YPL080C::chr16_3	YPL080C	0.955387	0.759038	1.06795	0.927458	Dubious open reading frame unlikely to encode a protein, based on available experimental and comparative sequence data
YPL111W::chr16_2	CAR1	2.24422	1.09132	-0.545483	0.930019	Arginase, responsible for arginine degradation, expression responds to both induction by arginine and nitrogen catabolite repression; disruption enhances freeze tolerance
YNL252C::chr00_8	MRPL17	1.0354	0.773277	0.981639	0.930105	Mitochondrial ribosomal protein of the large subunit
YDL011C::chr4_1	YDL011C	-0.382646	1.59381	1.58001	0.930391	Dubious open reading frame unlikely to encode a protein, based on available experimental and comparative sequence data; overlaps the uncharacterized ORF YDL010W
YDL137W::chr4_2	ARF2	0.685059	1.1495	0.962497	0.932352	ADP-ribosylation factor, GTPase of the Ras superfamily involved in regulation of coated formation vesicles in intracellular trafficking within the Golgi; functionally interchangeable with Arf1p
YOR192C::chr15_2	THI72	0.826544	1.55144	0.422155	0.93338	Transporter of thiamine or related compound; shares sequence similarity with Thi7p
YNL027W::chr14_4	CRZ1	-0.531976	0.704735	2.62807	0.93361	Transcription factor that activates transcription of genes involved in stress response; nuclear localization is positively regulated by calcineurin-mediated dephosphorylation
YOR248W::chr15_3	YOR248W	-0.658802	1.59069	1.86947	0.933786	Dubious open reading frame unlikely to encode a functional protein, based on available experimental and comparative sequence data
YDL130W-A::chr00_2	STF1	0.0416204	1.68791	1.07217	0.9339	Protein involved in regulation of the mitochondrial F1F0-ATP synthase; Stf1p and Stf2p may act as stabilizing factors that enhance inhibitory action of the Inh1p protein
YDR165W::chr4_5	TRM82	1.03009	0.589422	1.18865	0.936054	Subunit of a tRNA methyltransferase complex composed of Trm8p and Trm82p that catalyzes 7-methylguanosine modification of tRNA
YML095C::chr00_9	RAD10	1.06983	0.268055	1.4745	0.937462	Single-stranded DNA endonuclease (with Rad1p), cleaves single-stranded DNA during nucleotide excision repair and double-strand break repair; subunit of Nucleotide Excision Repair Factor 1 (NEF1); homolog of human ERCC1 protein
YIL044C::chr9_1	AGE2	1.16635	0.636237	1.01125	0.937946	ADP-ribosylation factor (ARF) GTPase activating protein (GAP) effector, involved in Trans-Golgi-Network (TGN) transport; contains C2C2H2 cysteine/histidine motif
YMR141C::chr13_4	YMR141C	0.875973	0.81801	1.12834	0.940774	Dubious open reading frame unlikely to encode a functional protein, based on available experimental and comparative sequence data
YBR204C::chr2_4	YBR204C	1.58422	0.113449	1.12881	0.94216	Serine hydrolase; exhibits active esterase plus weak triacylglycerol lipase activities; proposed role in lipid homeostasis, regulating phospholipid and non-polar lipid levels and required for mobilization of LD-stored lipids; localizes to the lipid droplet (LD) surface; contains a classical serine containing catalytic triad (GxSxG motif)
YDL200C::chr4_3	MGT1	1.20777	0.698549	0.922005	0.942775	DNA repair methyltransferase (6-O-methylguanine-DNA methylase) involved in protection against DNA alkylation damage
YIR038C::chr00_3	GTT1	-0.0387186	1.70498	1.16366	0.943307	ER associated glutathione S-transferase capable of homodimerization; expression induced during the diauxic shift and throughout stationary phase; functional overlap with Gtt2p, Grx1p, and Grx2p
YPL208W::chr16_1	RKM1	1.14358	0.680258	1.00699	0.943609	SET-domain lysine-N-methyltransferase, catalyzes the formation of dimethyllysine residues on the large ribsomal subunit protein L23a (RPL23A and RPL23B)
YHR198C::chr8_3	AIM18	-0.0130376	1.75592	1.08859	0.943824	Putative protein of unknown function; the authentic, non-tagged protein is detected in highly purified mitochondria in high-throughput studies; null mutant displays elevated frequency of mitochondrial genome loss
YGL077C::chr7_1	HNM1	0.32684	1.44428	1.06079	0.94397	Choline/ethanolamine transporter; involved in the uptake of nitrogen mustard and the uptake of glycine betaine during hypersaline stress; co-regulated with phospholipid biosynthetic genes and negatively regulated by choline and myo-inositol
YHR146W::chr00_15	CRP1	1.39782	0.606188	0.833868	0.945959	Protein that binds to cruciform DNA structures
YBR007C::chr2_2	DSF2	1.26998	1.08743	0.485581	0.947664	Deletion suppressor of mpt5 mutation
YLR444C::chr00_4	YLR444C	0.550347	0.837732	1.45674	0.948273	Dubious open reading frame unlikely to encode a functional protein, based on available experimental and comparative sequence data
YBR078W::chr2_2	ECM33	1.36163	0.577026	0.911146	0.949934	GPI-anchored protein of unknown function, has a possible role in apical bud growth; GPI-anchoring on the plasma membrane crucial to function; phosphorylated in mitochondria; similar to Sps2p and Pst1p
YGR229C::chr00_2	SMI1	0.368484	1.14577	1.34011	0.951455	Protein involved in the regulation of cell wall synthesis; proposed to be involved in coordinating cell cycle progression with cell wall integrity
YLR205C::chr12_3	HMX1	1.30253	1.4198	0.137879	0.953403	ER localized heme oxygenase, involved in heme degradation during iron starvation and in the oxidative stress response; expression is regulated by AFT1 and oxidative stress; relocates to the perinuclear region in the presence of oxidants
YLR394W::chr00_11	CST9	1.222	2.19191	-0.549228	0.954894	SUMO E3 ligase; required for synaptonemal complex formation; localizes to synapsis initiation sites on meiotic chromosomes; potential Cdc28p substrate
YGL071W::chr7_1	AFT1	1.50701	-0.729051	2.09655	0.95817	Transcription factor involved in iron utilization and homeostasis; binds the consensus site PyPuCACCCPu and activates the expression of target genes in response to changes in iron availability
YHL029C::chr8_1	OCA5	1.00329	0.837904	1.03551	0.958901	Cytoplasmic protein required for replication of Brome mosaic virus in S. cerevisiae, which is a model system for studying replication of positive-strand RNA viruses in their natural hosts
YNL014W::chr00_18	HEF3	1.56062	0.761315	0.554914	0.95895	Translational elongation factor EF-3; paralog of YEF3 and member of the ABC superfamily; stimulates EF-1 alpha-dependent binding of aminoacyl-tRNA by the ribosome; normally expressed in zinc deficient cells
YKL220C::chr00_14	FRE2	1.46095	-0.614029	2.0332	0.96004	Ferric reductase and cupric reductase, reduces siderophore-bound iron and oxidized copper prior to uptake by transporters; expression induced by low iron levels but not by low copper levels
YGR004W::chr7_3	PEX31	0.772154	0.941271	1.16844	0.960622	Peroxisomal integral membrane protein, involved in negative regulation of peroxisome size; partially functionally redundant with Pex30p and Pex32p; probably acts at a step downstream of steps mediated by Pex28p and Pex29p
YFR035C::chr00_2	YFR035C	-1.05244	2.11401	1.83256	0.96471	Putative protein of unknown function, deletion mutant exhibits synthetic phenotype with alpha-synuclein
YHR039C::chr8_1	MSC7	0.720111	1.0251	1.15033	0.96518	Protein of unknown function, green fluorescent protein (GFP)-fusion protein localizes to the endoplasmic reticulum; msc7 mutants are defective in directing meiotic recombination events to homologous chromatids
YOR386W::chr15_5	PHR1	1.22458	0.703318	0.971316	0.966405	DNA photolyase involved in photoreactivation, repairs pyrimidine dimers in the presence of visible light; induced by DNA damage; regulated by transcriptional repressor Rph1p
YLR427W::chr00_4	MAG2	0.925524	1.13831	0.838032	0.967289	Cytoplasmic protein of unknown function; induced in response to mycotoxin patulin; ubiquitinated protein similar to the human ring finger motif protein RNF10; predicted to be involved in repair of alkylated DNA due to interaction with MAG1
YPL184C::chr16_2	MRN1	0.411326	1.67258	0.818916	0.967607	RNA-binding protein proposed to be involved in translational regulation; binds specific categories of mRNAs, including those that contain upstream open reading frames (uORFs) and internal ribosome entry sites (IRES)
YKR093W::chr00_4	PTR2	0.876844	0.979848	1.05182	0.969504	Integral membrane peptide transporter, mediates transport of di- and tri-peptides; conserved protein that contains 12 transmembrane domains; PTR2 expression is regulated by the N-end rule pathway via repression by Cup9p
YDR426C::chr4_7	YDR426C	1.60223	0.353553	0.952883	0.969555	Dubious open reading frame unlikely to encode a protein, based on available experimental and comparative sequence data; partially overlaps the verified ORF SNX41
YBR050C::chr2_2	REG2	0.0443324	2.67186	0.195517	0.97057	Regulatory subunit of the Glc7p type-1 protein phosphatase; involved with Reg1p, Glc7p, and Snf1p in regulation of glucose-repressible genes, also involved in glucose-induced proteolysis of maltose permease
YER123W::chr00_5	YCK3	0.39168	1.13572	1.3918	0.973067	Palmitoylated, vacuolar membrane-localized casein kinase I isoform; negatively regulates vacuole fusion during hypertonic stress via phosphorylation of Vps41p; shares essential functions with Hrr25p; regulates vesicle fusion in AP-3 pathway
YJL147C::chr10_1	YJL147C	0.295633	1.31356	1.31065	0.973281	Mitochondrial protein of unknown function; homozygous diploid deletion strain has a sporulation defect characterized by elevated dityrosine in the soluble fraction; expression induced by calcium shortage; YJL147W is a non-essential gene
YBR159W::chr2_3	IFA38	1.39052	1.00623	0.52469	0.973813	Microsomal beta-keto-reductase; contains oleate response element (ORE) sequence in the promoter region; mutants exhibit reduced VLCFA synthesis, accumulate high levels of dihydrosphingosine, phytosphingosine and medium-chain ceramides
YDR380W::chr4_7	ARO10	1.41505	0.651764	0.861016	0.975943	Phenylpyruvate decarboxylase, catalyzes decarboxylation of phenylpyruvate to phenylacetaldehyde, which is the first specific step in the Ehrlich pathway
YLR437C::chr00_4	YLR437C	1.26313	-0.239763	1.90611	0.976492	Protein that regulates the nuclear localization of ribonucleotide reductase Rnr2p and Rnr4p subunits; phosphorylated by Dun1p in response to DNA damage and degraded; N-terminal half has similarity to S. pombe Spd1 protein
YKR090W::chr00_4	PXL1	1.08967	0.720261	1.12076	0.976897	LIM domain-containing protein that localizes to sites of polarized growth, required for selection and/or maintenance of polarized growth sites, may modulate signaling by the GTPases Cdc42p and Rho1p; has similarity to metazoan paxillin
YJL206C-A::chr10_1	YJL206C-A	0.318422	1.03698	1.57598	0.977127
YHR155W::chr8_3	YSP1	1.13898	1.70714	0.0855767	0.977232	Mitochondrial protein with a potential role in promoting mitochondrial fragmentation during programmed cell death in response to high levels of alpha-factor mating pheromone or the drug amiodarone
YMR027W::chr13_2	YMR027W	1.91749	2.00694	-0.991656	0.977591	Putative protein of unknown function; green fluorescent protein (GFP)-fusion protein localizes to the nucleus and cytoplasm; YMR027W is not an essential gene
YDR409W::chr4_7	SIZ1	1.13794	0.761686	1.03532	0.978315	SUMO/Smt3 ligase that promotes the attachment of sumo (Smt3p; small ubiquitin-related modifier) to proteins; binds Ubc9p and may bind septins; specifically required for sumoylation of septins in vivo; localized to the septin ring
YDR336W::chr4_6	YDR336W	1.32177	-0.0162889	1.63001	0.978497	Putative protein of unknown function; sumoylated under stress conditions in a genome wide study; YDR336W is not an essential gene
YDR535C::chr00_2	YDR535C	0.724373	1.00961	1.20503	0.979671	Dubious open reading frame unlikely to encode a protein, based on available experimental and comparative sequence data; YDR535C is not an essential gene.
YNR008W::chr14_4	LRO1	1.56648	0.553397	0.830457	0.983445	Acyltransferase that catalyzes diacylglycerol esterification; one of several acyltransferases that contribute to triglyceride synthesis; putative homolog of human lecithin cholesterol acyltransferase
YMR273C::chr13_5	ZDS1	0.556474	1.235	1.16076	0.984078	Protein with a role in regulating Swe1p-dependent polarized growth; interacts with silencing proteins at the telomere; has a role in Bcy1p localization; implicated in mRNA nuclear export; involved in mitotic exit through Cdc14p regulation
YPL207W::chr16_1	TYW1	-0.55983	1.35176	2.16245	0.984793	Protein required for the synthesis of wybutosine, a modified guanosine found at the 3'-position adjacent to the anticodon of phenylalanine tRNA which supports reading frame maintenance by stabilizing codon-anticodon interactions
YDR370C::chr4_7	YDR370C	1.84974	0.146915	0.958896	0.985184	Putative protein of unknown function
YDR471W::chr4_8	RPL27B	0.924057	0.768181	1.26376	0.985333	Protein component of the large (60S) ribosomal subunit, nearly identical to Rpl27Ap and has similarity to rat L27 ribosomal protein
YOL122C::chr00_6	SMF1	0.361042	1.23438	1.36107	0.985497	Divalent metal ion transporter with a broad specificity for di-valent and tri-valent metals; post-translationally regulated by levels of metal ions; member of the Nramp family of metal transport proteins
YGR138C::chr7_5	TPO2	0.429623	1.17765	1.34967	0.985648	Polyamine transport protein specific for spermine; localizes to the plasma membrane; transcription of TPO2 is regulated by Haa1p; member of the major facilitator superfamily
YLR385C::chr12_5	SWC7	0.226217	1.62683	1.10474	0.985929	Protein of unknown function, component of the Swr1p complex that incorporates Htz1p into chromatin
YPR096C::chr16_4	YPR096C	1.37943	1.99669	-0.417627	0.986164	Protein of unknown function that may interact with ribosomes, based on co-purification experiments
YKL205W::chr11_3	LOS1	1.25852	1.09124	0.612507	0.987422	Nuclear pore protein involved in nuclear export of pre-tRNA and in re-export of mature tRNAs after their retrograde import from the cytoplasm
YNL141W::chr14_3	AAH1	1.61897	0.616278	0.727815	0.987688	Adenine deaminase (adenine aminohydrolase), converts adenine to hypoxanthine; involved in purine salvage; transcriptionally regulated by nutrient levels and growth phase; Aah1p degraded upon entry into quiescence via SCF and the proteasome
YBR053C::chr2_2	YBR053C	1.53211	1.56965	-0.128029	0.991244	Putative protein of unknown function; induced by cell wall perturbation
YDR440W::chr4_8	DOT1	0.0295955	1.01253	1.94161	0.994578	Nucleosomal histone H3-Lys79 methylase; methylation is required for telomeric silencing, meiotic checkpoint control, and DNA damage response
YPL163C::chr16_2	SVS1	0.610974	1.35981	1.01397	0.994918	Cell wall and vacuolar protein, required for wild-type resistance to vanadate
YNL279W::chr00_8	PRM1	0.206304	1.34512	1.44365	0.998358	Pheromone-regulated multispanning membrane protein involved in membrane fusion during mating; predicted to have 5 transmembrane segments and a coiled coil domain; localizes to the shmoo tip; regulated by Ste12p
YNL046W::chr14_4	YNL046W	1.18782	0.78952	1.01778	0.998373	Putative protein of unknown function; expression depends on Swi5p; GFP-fusion protein localizes to the endoplasmic reticulum; deletion confers sensitivity to 4-(N-(S-glutathionylacetyl)amino) phenylarsenoxide (GSAO)
YOR053W::chr15_1	YOR053W	-0.374809	1.97646	1.39576	0.999137	Dubious open reading frame unlikely to encode a protein, based on available experimental and comparative sequence data; partially overlaps the verified gene VHS3/YOR054C
YDR089W::chr4_4	YDR089W	2.8866	-0.83678	0.947976	0.999265	Protein of unknown function; deletion confers resistance to Nickel
YML096W::chr00_9	YML096W	1.32475	0.711594	0.964111	1.00015	Putative protein of unknown function with similarity to asparagine synthetases; green fluorescent protein (GFP)-fusion protein localizes to the cytoplasm; YML096W is not an essential gene and partially overlaps the verified gene RAD10
YKL015W::chr11_1	PUT3	1.43537	0.369078	1.19685	1.00043	Transcriptional activator of proline utilization genes, constitutively binds PUT1 and PUT2 promoter sequences and undergoes a conformational change to form the active state; has a Zn(2)-Cys(6) binuclear cluster domain
YMR285C::chr13_5	NGL2	0.727658	0.838978	1.43828	1.00164	Protein involved in 5.8S rRNA processing; Ccr4p-like RNase required for correct 3'-end formation of 5.8S rRNA at site E; similar to Ngl1p and Ngl3p
YCL055W::chr3_1	KAR4	1.23941	0.659495	1.10603	1.00165	Transcription factor required for gene regulation in response to pheromones; also required during meiosis; exists in two forms, a slower-migrating form more abundant during vegetative growth and a faster-migrating form induced by pheromone
YMR242C::chr13_5	RPL20A	1.44776	0.626643	0.942639	1.00568	Protein component of the large (60S) ribosomal subunit, nearly identical to Rpl20Bp and has similarity to rat L18a ribosomal protein
YKL174C::chr11_2	TPO5	1.58122	2.21395	-0.776094	1.00636	Protein involved in excretion of putrescine and spermidine; putative polyamine transporter in the Golgi or post-Golgi vesicles
YHR189W::chr8_3	PTH1	0.982049	0.878601	1.15865	1.00643	One of two (see also PTH2) mitochondrially-localized peptidyl-tRNA hydrolases; dispensable for respiratory growth on rich medium, but required for respiratory growth on minimal medium
YKR099W::chr00_4	BAS1	1.181	0.93585	0.904058	1.00697	Myb-related transcription factor involved in regulating basal and induced expression of genes of the purine and histidine biosynthesis pathways; also involved in regulation of meiotic recombination at specific genes
YHR021W-A::chr00_3	ECM12	1.31244	1.64703	0.0634598	1.00764	Putative protein of unknown function; may contribute to cell wall biosynthesis, mutants display zymolyase hypersensitivity
YER181C::chr00_5	YER181C	1.96604	1.3397	-0.28018	1.00852	Dubious open reading frame unlikely to encode a protein, based on available experimental and comparative data; extensively overlaps a Ty1 LTR; protein product is detected in highly purified mitochondria in high-throughput studies
YOR283W::chr15_3	YOR283W	0.563077	0.97649	1.48602	1.00853	Phosphatase with a broad substrate specificity and some similarity to GPM1/YKL152C, a phosphoglycerate mutase; YOR283W is not an essential gene
YPL245W::chr16_1	YPL245W	1.44996	0.699107	0.886625	1.0119	Putative protein of unknown function; green fluorescent protein (GFP)-fusion protein localizes to both the nucleus and the cytoplasm
YJL197W::chr10_1	UBP12	0.59893	1.19832	1.2397	1.01232	Ubiquitin carboxyl-terminal hydrolase, ubiquitin-specific protease present in the nucleus and cytoplasm that cleaves ubiquitin from ubiquitinated proteins
YNL134C::chr14_3	YNL134C	-0.600562	1.85835	1.78252	1.01344	Putative protein of unknown function with similarity to dehydrogenases from other model organisms; green fluorescent protein (GFP)-fusion protein localizes to both the cytoplasm and nucleus and is induced by the DNA-damaging agent MMS
YHL006C::chr8_1	SHU1	0.108623	0.063759	2.87485	1.01574	Protein involved in a Rad51p-, Rad54p-dependent pathway for homologous recombination repair, important for error-free repair of spontaneous and induced DNA lesions to protect the genome from mutation; associates with Shu2p, Psy3p, and Csm2p
YML110C::chr00_9	COQ5	1.11968	0.852624	1.07655	1.01628	2-hexaprenyl-6-methoxy-1,4-benzoquinone methyltransferase, involved in ubiquinone (Coenzyme Q) biosynthesis; localizes to the matrix face of the mitochondrial inner membrane in a large complex with other ubiquinone biosynthetic enzymes
YPL221W::chr16_1	FLC1	1.14423	0.878823	1.02957	1.01754	Putative FAD transporter; required for uptake of FAD into endoplasmic reticulum; involved in cell wall maintenance
YNL130C::chr00_16b	CPT1	1.93344	1.24158	-0.115762	1.01975	Cholinephosphotransferase, required for phosphatidylcholine biosynthesis and for inositol-dependent regulation of EPT1 transcription
YKR089C::chr00_4	TGL4	0.970047	0.668194	1.42665	1.02163	Multifunctional triacylglycerol lipase, steryl ester hydrolase, and Ca2+-independent phospholipase A2; catalyzes acyl-CoA dependent acylation of LPA to PA; required with Tgl3p for timely bud formation; phosphorylated and activated by Cdc28p
YGL231C::chr7_3	YGL231C	1.19168	0.54466	1.33227	1.02287	Member of a transmembrane complex required for efficient folding of proteins in the ER; null mutant displays induction of the unfolded protein response; human ortholog TMEM85 may function in apoptosis
YJL036W::chr10_2	SNX4	0.928454	0.945766	1.19548	1.02323	Sorting nexin, involved in retrieval of late-Golgi SNAREs from post-Golgi endosomes to the trans-Golgi network and in cytoplasm to vacuole transport; contains a PX phosphoinositide-binding domain; forms complexes with Snx41p and with Atg20p
YGL138C::chr7_2	YGL138C	-0.0839304	1.52132	1.63302	1.02347	Putative protein of unknown function; has no significant sequence similarity to any known protein
YIR027C::chr00_3	DAL1	1.39599	0.770065	0.906335	1.02413	Allantoinase, converts allantoin to allantoate in the first step of allantoin degradation; expression sensitive to nitrogen catabolite repression
YIL157C::chr9_2	COA1	0.990262	0.927544	1.16903	1.02895	Mitochondrial inner membrane protein required for assembly of the cytochrome c oxidase complex (complex IV); interacts with complex IV assembly factor Shy1p during the early stages of assembly
YIL077C::chr9_1	YIL077C	1.14497	0.803323	1.14063	1.02964	Putative protein of unknown function; the authentic, non-tagged protein is detected in highly purified mitochondria in high-throughput studies; deletion confers sensitivity to 4-(N-(S-glutathionylacetyl)amino) phenylarsenoxide (GSAO)
YKR047W::chr11_3	YKR047W	0.0371538	2.04284	1.01021	1.03007	Dubious open reading frame unlikely to encode a protein, based on available experimental and comparative sequence data; partially overlaps the verified gene NAP1
YHR161C::chr8_3	YAP1801	1.41185	1.4198	0.261606	1.03109	Protein involved in clathrin cage assembly; binds Pan1p and clathrin; homologous to Yap1802p, member of the AP180 protein family
YPL261C::chr16_1	YPL261C	1.16839	0.763286	1.16214	1.03127	Dubious open reading frame unlikely to encode a protein; partially overlaps the uncharacterized ORF YPL260W
YOR354C::chr15_4	MSC6	1.16734	0.878285	1.04888	1.0315	Protein of unknown function; mutant is defective in directing meiotic recombination events to homologous chromatids; the authentic, non-tagged protein is detected in highly purified mitochondria in high-throughput studies
YOL032W::chr15_5	OPI10	0.12969	1.37562	1.59007	1.03179	Protein with a possible role in phospholipid biosynthesis, based on inositol-excreting phenotype of the null mutant and its suppression by exogenous choline
YKL176C::chr11_2	LST4	0.645487	1.14866	1.30323	1.03246	Protein possibly involved in a post-Golgi secretory pathway; required for the transport of nitrogen-regulated amino acid permease Gap1p from the Golgi to the cell surface
YFR030W::chr00_15	MET10	1.0995	1.60813	0.392146	1.03326	Subunit alpha of assimilatory sulfite reductase, which converts sulfite into sulfide
YGR222W::chr00_2	PET54	0.461645	1.2429	1.40162	1.03539	Mitochondrial inner membrane protein; binds to the 5' UTR of the COX3 mRNA to activate its translation together with Pet122p and Pet494p; also binds to the COX1 Group I intron AI5 beta to facilitate exon ligation during splicing
YMR147W::chr13_4	YMR147W	1.28249	0.83536	0.991416	1.03642	Putative protein of unknown function
YML075C::chr00_11	HMG1	0.822744	2.36711	-0.0761177	1.03791	One of two isozymes of HMG-CoA reductase that catalyzes the conversion of HMG-CoA to mevalonate, which is a rate-limiting step in sterol biosynthesis; localizes to the nuclear envelope; overproduction induces the formation of karmellae
YPL058C::chr16_3	PDR12	1.48207	0.785294	0.847653	1.03834	Plasma membrane ATP-binding cassette (ABC) transporter, weak-acid-inducible multidrug transporter required for weak organic acid resistance; induced by sorbate and benzoate and regulated by War1p; mutants exhibit sorbate hypersensitivity
YOR134W::chr15_2	BAG7	1.36751	1.07119	0.678118	1.03894	Rho GTPase activating protein (RhoGAP), stimulates the intrinsic GTPase activity of Rho1p, which plays a role in actin cytoskeleton organization and control of cell wall synthesis; structurally and functionally related to Sac7p
YJL172W::chr00_14	CPS1	1.11656	0.974639	1.02711	1.03944	Vacuolar carboxypeptidase yscS; expression is induced under low-nitrogen conditions
YDL010W::chr4_1	GRX6	0.99517	1.14391	0.987756	1.04228	Cis-golgi localized monothiol glutaredoxin that binds an iron-sulfur cluster; more similar in activity to dithiol than other monothiol glutaredoxins; involved in the oxidative stress response; functional overlap with GRX7
YHL020C::chr8_1	OPI1	0.573729	1.13113	1.42267	1.04251	Transcriptional regulator of a variety of genes; phosphorylation by protein kinase A stimulates Opi1p function in negative regulation of phospholipid biosynthetic genes; involved in telomere maintenance
YGL180W::chr7_2	ATG1	1.90844	0.792448	0.427021	1.04264	Protein ser/thr kinase required for vesicle formation in autophagy and the cytoplasm-to-vacuole targeting (Cvt) pathway; structurally required for phagophore assembly site formation; during autophagy forms a complex with Atg13p and Atg17p
YJL131C::chr10_1	AIM23	0.577749	1.17688	1.37601	1.04355	Putative protein of unknown function; the authentic non-tagged protein is detected in highly purified mitochondria; null mutant is viable, displays severe respiratory growth defect and elevated frequency of mitochondrial genome loss
YER158C::chr00_5	YER158C	0.710197	1.79059	0.632257	1.04435	Protein of unknown function, has similarity to Afr1p; potentially phosphorylated by Cdc28p
YEL049W::chr5_2	PAU2	2.06287	0.801449	0.272678	1.04567	Member of the seripauperin multigene family encoded mainly in subtelomeric regions, active during alcoholic fermentation, regulated by anaerobiosis, negatively regulated by oxygen, repressed by heme
YNR015W::chr14_4	SMM1	0.832787	1.6022	0.702929	1.04597	Dihydrouridine synthase, member of a family of dihydrouridine synthases including Dus1p, Smm1p, Dus3p, and Dus4p; modifies uridine residues at position 20 of cytoplasmic tRNAs
YDR132C::chr4_4	YDR132C	-0.326911	1.71466	1.75215	1.04663	Putative protein of unknown function
YCR073W-A::chr00_1	SOL2	1.06403	0.89796	1.17889	1.04696	Protein with a possible role in tRNA export; shows similarity to 6-phosphogluconolactonase non-catalytic domains but does not exhibit this enzymatic activity; homologous to Sol1p, Sol3p, and Sol4p
YLR216C::chr12_3	CPR6	0.338091	1.43995	1.36373	1.04726	Peptidyl-prolyl cis-trans isomerase (cyclophilin), catalyzes the cis-trans isomerization of peptide bonds N-terminal to proline residues; binds to Hsp82p and contributes to chaperone activity
YKR033C::chr11_3	YKR033C	-0.297665	1.74144	1.69878	1.04752	Dubious open reading frame unlikely to encode a protein, based on available experimental and comparative sequence data; partially overlaps the verified gene DAL80
YMR195W::chr13_4	ICY1	0.139433	1.7711	1.23331	1.04795	Protein of unknown function, required for viability in rich media of cells lacking mitochondrial DNA; mutants have an invasive growth defect with elongated morphology; induced by amino acid starvation
YDR334W::chr4_6	SWR1	1.27127	0.875442	1.00205	1.04959	Swi2/Snf2-related ATPase that is the structural component of the SWR1 complex, which exchanges histone variant H2AZ (Htz1p) for chromatin-bound histone H2A
YNL067W::chr00_16b	RPL9B	1.12935	0.879809	1.13982	1.04966	Protein component of the large (60S) ribosomal subunit, nearly identical to Rpl9Ap and has similarity to E. coli L6 and rat L9 ribosomal proteins
YDR422C::chr4_7	SIP1	1.45555	0.737538	0.956342	1.04981	Alternate beta-subunit of the Snf1p kinase complex, may confer substrate specificity; vacuolar protein containing KIS (Kinase-Interacting Sequence) and ASC (Association with Snf1 kinase Complex) domains involved in protein interactions
YNL024C::chr14_4	YNL024C	0.802967	1.15601	1.19631	1.05176	Putative protein of unknown function with seven beta-strand methyltransferase motif; green fluorescent protein (GFP)-fusion protein localizes to the cytoplasm; YNL024C is not an essential gene
YDL172C::chr4_2	YDL172C	1.21605	0.86479	1.0755	1.05211	Dubious ORF unlikely to encode a protein, based on available experimental and comparative sequence data
YER131W::chr00_5	RPS26B	1.32366	0.634458	1.20112	1.05308	Protein component of the small (40S) ribosomal subunit; nearly identical to Rps26Ap and has similarity to rat S26 ribosomal protein
YMR121C::chr00_9	RPL15B	0.129903	1.41044	1.61916	1.05317	Protein component of the large (60S) ribosomal subunit, nearly identical to Rpl15Ap and has similarity to rat L15 ribosomal protein; binds to 5.8 S rRNA
YOL090W::chr00_6	MSH2	1.09785	0.936596	1.12548	1.05331	Protein that forms heterodimers with Msh3p and Msh6p that bind to DNA mismatches to initiate the mismatch repair process; contains a Walker ATP-binding motif required for repair activity; Msh2p-Msh6p binds to and hydrolyzes ATP
YBR037C::chr2_2	SCO1	1.11182	0.941695	1.1177	1.05707	Copper-binding protein of the mitochondrial inner membrane, required for cytochrome c oxidase activity and respiration; may function to deliver copper to cytochrome c oxidase; has similarity to thioredoxins
YOR091W::chr15_1	TMA46	1.32748	0.637288	1.2112	1.05866	Protein of unknown function that associates with translating ribosomes; interacts with GTPase Rbg1p
YNL116W::chr14_3	DMA2	-0.00910439	0.691266	2.49948	1.06055	Protein involved in ubiquitination; plays a role in regulating spindle position and orientation; functionally redundant with Dma1p; orthologous to human RNF8 protein, also has sequence similarity to human Chfr
YDL169C::chr4_2	UGX2	1.57916	0.303836	1.29869	1.06056	Protein of unknown function, transcript accumulates in response to any combination of stress conditions
YDR504C::chr4_8	SPG3	0.641768	0.88618	1.65474	1.0609	Protein required for survival at high temperature during stationary phase; not required for growth on nonfermentable carbon sources
YNR066C::chr00_4	YNR066C	1.07284	1.27371	0.837653	1.0614	Putative membrane-localized protein of unknown function
YKL185W::chr11_2	ASH1	0.196831	1.4646	1.52689	1.06277	Zinc-finger inhibitor of HO transcription; mRNA is localized and translated in the distal tip of anaphase cells, resulting in accumulation of Ash1p in daughter cell nuclei and inhibition of HO expression; potential Cdc28p substrate
YPR074C::chr16_4	TKL1	0.871243	0.985336	1.33524	1.06394	Transketolase, similar to Tkl2p; catalyzes conversion of xylulose-5-phosphate and ribose-5-phosphate to sedoheptulose-7-phosphate and glyceraldehyde-3-phosphate in the pentose phosphate pathway; needed for synthesis of aromatic amino acids
YJL179W::chr10_1	PFD1	1.03582	0.875098	1.28258	1.0645	Subunit of heterohexameric prefoldin, which binds cytosolic chaperonin and transfers target proteins to it; involved in the biogenesis of actin and of alpha- and gamma-tubulin
YDR257C::chr4_6	SET7	0.940168	1.01092	1.24285	1.06465	Ribosomal lysine methyltransferase specific for monomethylation of Rpl42ap and Rpl42bp (lysine 55); nuclear SET-domain containing protein
YCR087W::chr00_1	YCR087W	1.47579	0.931239	0.79056	1.06586	Dubious open reading frame unlikely to encode a protein, based on available experimental and comparative sequence data; partially overlaps uncharacterized gene YCR087C-A; YCR087W is not an essential gene
YJL190C::chr10_1	RPS22A	1.5571	0.715497	0.92725	1.06662	Protein component of the small (40S) ribosomal subunit; nearly identical to Rps22Bp and has similarity to E. coli S8 and rat S15a ribosomal proteins
YER182W::chr00_5	FMP10	0.137728	2.03733	1.03179	1.06895	Putative protein of unknown function; the authentic, non-tagged protein is detected in highly purified mitochondria in high-throughput studies
YDR401W::chr4_7	YDR401W	1.79358	0.404816	1.01214	1.07018	Dubious open reading frame unlikely to encode a functional protein, based on available experimental and comparative sequence data
YGR271W::chr00_17a	SLH1	0.814811	1.22921	1.16708	1.07037	Putative RNA helicase related to Ski2p, involved in translation inhibition of non-poly(A) mRNAs; required for repressing propagation of dsRNA viruses
YGR163W::chr7_5	GTR2	1.05206	0.981645	1.17781	1.07051	Putative GTP binding protein that negatively regulates Ran/Tc4 GTPase cycle; activates transcription; subunit of EGO and GSE complexes; required for sorting of Gap1p; localizes to cytoplasm and to chromatin; homolog of human RagC and RagD
YDL073W::chr4_1	YDL073W	0.52969	1.2373	1.4454	1.0708	Putative protein of unknown function; YDL073W is not an essential gene
YOR230W::chr15_3	WTM1	2.00001	0.0466627	1.16646	1.07104	Transcriptional modulator involved in regulation of meiosis, silencing, and expression of RNR genes; required for nuclear localization of the ribonucleotide reductase small subunit Rnr2p and Rnr4p; contains WD repeats
YKL218C::chr11_3	SRY1	0.698878	1.44341	1.07578	1.07269	3-hydroxyaspartate dehydratase, deaminates L-threo-3-hydroxyaspartate to form oxaloacetate and ammonia; required in the presence of hydroxyaspartate; highly similar to mouse serine racemase (Srr) but has no serine racemase activity
YJR137C::chr10_4	ECM17	0.687484	0.908032	1.62875	1.07476	Sulfite reductase beta subunit, involved in amino acid biosynthesis, transcription repressed by methionine
YOR109W::chr15_2	INP53	0.019433	2.16188	1.04302	1.07478	Polyphosphatidylinositol phosphatase, dephosphorylates multiple phosphatidylinositols; involved in trans Golgi network-to-early endosome pathway; hyperosmotic stress causes translocation to actin patches; contains Sac1 and 5-ptase domains
YLR376C::chr12_5	PSY3	-0.870536	2.00811	2.08709	1.07489	Protein involved in a Rad51p-, Rad54p-dependent pathway for homologous recombination repair; deletion results in a mutator phenotype; deletion increases sensitivity to anticancer drugs oxaliplatin and cisplatin but not mitomycin C
YHR176W::chr8_3	FMO1	1.24201	0.765462	1.22109	1.07619	Flavin-containing monooxygenase, localized to the cytoplasmic face of the ER membrane; catalyzes oxidation of biological thiols to maintain the ER redox buffer ratio for correct folding of disulfide-bonded proteins
YKL136W::chr11_2	YKL136W	-0.08706	1.8325	1.48507	1.07684	Dubious open reading frame unlikely to encode a protein, based on available experimental and comparative sequence data; partially overlaps the verified ORF APL2/YKL135C
YJL071W::chr10_2	ARG2	-1.11736	2.06765	2.28122	1.07717	Acetylglutamate synthase (glutamate N-acetyltransferase), mitochondrial enzyme that catalyzes the first step in the biosynthesis of the arginine precursor ornithine; forms a complex with Arg5,6p
YBL106C::chr2_2	SRO77	1.17864	1.0923	0.96096	1.0773	Protein with roles in exocytosis and cation homeostasis; functions in docking and fusion of post-Golgi vesicles with plasma membrane; homolog of Sro7p and Drosophila lethal giant larvae tumor suppressor; interacts with SNARE protein Sec9p
YPL236C::chr16_1	YPL236C	-0.0483945	1.42018	1.86033	1.07737
YKR059W::chr11_3	TIF1	1.61876	1.36505	0.249533	1.07778	Translation initiation factor eIF4A, identical to Tif2p; DEA(D/H)-box RNA helicase that couples ATPase activity to RNA binding and unwinding; forms a dumbbell structure of two compact domains connected by a linker; interacts with eIF4G
YDR497C::chr4_8	ITR1	0.563965	2.58454	0.0904103	1.07964	Myo-inositol transporter with strong similarity to the minor myo-inositol transporter Itr2p, member of the sugar transporter superfamily; expression is repressed by inositol and choline via Opi1p and derepressed via Ino2p and Ino4p
YDR109C::chr4_4	YDR109C	0.999743	1.86263	0.380023	1.0808	Putative kinase
YKR094C::chr00_15	RPL40B	0.556712	1.20437	1.4838	1.08163	Fusion protein, identical to Rpl40Ap, that is cleaved to yield ubiquitin and a ribosomal protein of the large (60S) ribosomal subunit with similarity to rat L40; ubiquitin may facilitate assembly of the ribosomal protein into ribosomes
YNL140C::chr00_17b	YNL140C	0.370388	1.81581	1.05878	1.08166	Dubious open reading frame unlikely to encode a protein, based on available experimental and comparative sequence data; partially overlaps the verified gene THO2/YNL139C
YCL069W::chr3_1	VBA3	1.44992	2.13672	-0.340381	1.08209	Permease of basic amino acids in the vacuolar membrane
YPR150W::chr16_5	YPR150W	1.59181	0.731574	0.922937	1.08211	Dubious open reading frame unlikely to encode a protein, based on available experimental and comparative sequence data; partially overlaps the verified gene SUE1/YPR151C
YHR207C::chr8_3	SET5	1.1594	0.918492	1.17427	1.08405	Zinc-finger protein of unknown function, contains one canonical and two unusual fingers in unusual arrangements; deletion enhances replication of positive-strand RNA virus
YPR063C::chr16_4	YPR063C	0.108597	1.42823	1.71957	1.08547	ER-localized protein of unknown function
YNL204C::chr14_2	SPS18	1.31005	1.01525	0.931853	1.08572	Protein of unknown function, contains a putative zinc-binding domain; expressed during sporulation
YOR167C::chr15_2	RPS28A	0.371183	1.57042	1.31921	1.08694	Protein component of the small (40S) ribosomal subunit; nearly identical to Rps28Bp and has similarity to rat S28 ribosomal protein
YHR142W::chr8_3	CHS7	1.25388	0.764897	1.24217	1.08698	Protein of unknown function, involved in chitin biosynthesis by regulating Chs3p export from the ER
YJL043W::chr10_2	YJL043W	1.47107	0.544219	1.24753	1.08761	Putative protein of unknown function; YJL043W is a non-essential gene
YHR150W::chr8_3	PEX28	1.49688	0.789654	0.982406	1.08965	Peroxisomal integral membrane peroxin, involved in the regulation of peroxisomal size, number and distribution; genetic interactions suggest that Pex28p and Pex29p act at steps upstream of those mediated by Pex30p, Pex31p, and Pex32p
YER142C::chr00_5	MAG1	0.286798	1.71729	1.26562	1.0899	3-methyl-adenine DNA glycosylase involved in protecting DNA against alkylating agents; initiates base excision repair by removing damaged bases to create abasic sites that are subsequently repaired
YGL148W::chr7_2	ARO2	0.614053	1.26339	1.39278	1.09007	Bifunctional chorismate synthase and flavin reductase, catalyzes the conversion of 5-enolpyruvylshikimate 3-phosphate (EPSP) to form chorismate, which is a precursor to aromatic amino acids
YLR246W::chr00_11	ERF2	1.30597	2.08152	-0.117233	1.09009	Subunit of a palmitoyltransferase, composed of Erf2p and Shr5p, that adds a palmitoyl lipid moiety to heterolipidated substrates such as Ras1p and Ras2p through a thioester linkage; mutants partially mislocalize Ras2p to the vacuole
YBR041W::chr2_2	FAT1	1.40853	0.800299	1.06164	1.09016	Very long chain fatty acyl-CoA synthetase and long chain fatty acid transporter; activates imported fatty acids with a preference for very long lengths (C20-C26); has a separate function in the transport of long chain fatty acids
YGL260W::chr7_3	YGL260W	1.22697	-0.126974	2.17126	1.09042	Putative protein of unknown function; transcription is significantly increased in a NAP1 deletion background; deletion mutant has increased accumulation of nickel and selenium
YKL010C::chr11_1	UFD4	0.591533	1.25108	1.43103	1.09121	Ubiquitin-protein ligase (E3) that interacts with Rpt4p and Rpt6p, two subunits of the 19S particle of the 26S proteasome; cytoplasmic E3 involved in the degradation of ubiquitin fusion proteins
YPL138C::chr16_2	SPP1	-1.08617	1.72712	2.63366	1.09154	Subunit of COMPASS (Set1C), a complex which methylates histone H3 on lysine 4 and is required in telomeric transcriptional silencing; interacts with Orc2p; PHD finger domain protein similar to human CGBP, an unmethylated CpG binding protein
YNL334C::chr14_1	SNO2	1.13508	0.747228	1.39423	1.09218	Protein of unknown function, nearly identical to Sno3p; expression is induced before the diauxic shift and also in the absence of thiamin
YER091C-A::chr00_2	YER091C-A	1.31401	0.533707	1.43047	1.09273	Dubious open reading frame unlikely to encode a protein, based on available experimental and comparative sequence data
YCL006C::chr3_1/chr00_12	YCL006C	-0.247901	1.1209	2.40601	1.093
YKL179C::chr11_2	COY1	-0.0880338	1.97601	1.39566	1.09455	Golgi membrane protein with similarity to mammalian CASP; genetic interactions with GOS1 (encoding a Golgi snare protein) suggest a role in Golgi function
YGL056C::chr7_1	SDS23	0.153355	1.71099	1.42009	1.09481	One of two S. cerevisiae homologs (Sds23p and Sds24p) of the S. pombe Sds23 protein, which is implicated in APC/cyclosome regulation; involved in cell separation during budding
YDL091C::chr4_1	UBX3	1.30172	0.810347	1.1769	1.09632	UBX (ubiquitin regulatory X) domain-containing protein that interacts with Cdc48p, green fluorescent protein (GFP)-fusion protein localizes to the cytoplasm in a punctate pattern
YER162C::chr00_5	RAD4	1.79235	0.106968	1.38969	1.09634	Protein that recognizes and binds damaged DNA (with Rad23p) during nucleotide excision repair; subunit of Nuclear Excision Repair Factor 2 (NEF2); also involved, with Rad23p, in turnover of ubiquitylated proteins
YDR520C::chr4_8	URC2	1.57564	0.773317	0.94236	1.09711	Putative Zn(II)2Cys6 motif containing transcription factor; non-essential gene identified in a screen for mutants with increased levels of rDNA transcription; similar to S. kluyveri Urc2p involved in uracil catabolism
YLR064W::chr12_2	YLR064W	0.728749	2.0048	0.565938	1.09983	Protein that localizes to the endoplasmic reticulum with some nuclear pore complex association; deletion extends chronological lifespan; highly conserved across species, orthologous to human TMEM33 and paralogous to Pom33p
YMR264W::chr13_5	CUE1	0.73679	1.44124	1.12559	1.10121	Endoplasmic reticulum membrane protein that recruits the ubiquitin-conjugating enzyme Ubc7p to the ER where it functions in protein degradation; contains a CUE domain that binds ubiquitin to facilitate intramolecular monoubiquitination
YGL213C::chr7_3	SKI8	1.49551	0.790748	1.01824	1.1015	Ski complex component and WD-repeat protein, mediates 3'-5' RNA degradation by the cytoplasmic exosome; also required for meiotic double-strand break recombination; null mutants have superkiller phenotype
YMR004W::chr00_9	MVP1	0.422604	1.48694	1.3965	1.10201	Protein required for sorting proteins to the vacuole; overproduction of Mvp1p suppresses several dominant VPS1 mutations; Mvp1p and Vps1p act in concert to promote membrane traffic to the vacuole
YEL015W::chr5_2	EDC3	1.00796	0.905874	1.39924	1.10436	Non-essential conserved protein of unknown function, plays a role in mRNA decapping by specifically affecting the function of the decapping enzyme Dcp1p; localizes to cytoplasmic mRNA processing bodies
YCR089W::chr00_16a	FIG2	0.622766	1.00683	1.68795	1.10585	Cell wall adhesin, expressed specifically during mating; may be involved in maintenance of cell wall integrity during mating
YOR229W::chr15_3	WTM2	0.897281	1.31871	1.10217	1.10605	Transcriptional modulator involved in regulation of meiosis, silencing, and expression of RNR genes; involved in response to replication stress; contains WD repeats
YDL048C::chr4_1	STP4	0.341114	1.07459	1.90506	1.10692	Protein containing a Kruppel-type zinc-finger domain; has similarity to Stp1p, Stp2p, and Stp3p
YDR297W::chr4_6	SUR2	1.87643	2.20006	-0.750479	1.10867	Sphinganine C4-hydroxylase, catalyses the conversion of sphinganine to phytosphingosine in sphingolipid biosyntheis
YML058C-A::chr13_1b	YML058C-A	1.30618	0.974448	1.04564	1.10876
YGR028W::chr00_14	MSP1	2.20899	2.09982	-0.982332	1.10883	Mitochondrial protein involved in sorting of proteins in the mitochondria; putative membrane-spanning ATPase
YLL020C::chr12_1	YLL020C	1.91144	0.124806	1.29146	1.10924	Dubious open reading frame unlikely to encode a protein, based on available experimental and comparative sequence data; partially overlaps the verified gene KNS1
YOR021C::chr15_1	YOR021C	0.620948	1.2492	1.45815	1.10943	Putative protein of unknown function; YOR021C is not an essential gene; predicted to be involved in rRNA processing and ribosome biogenesis and in biopolymer catabolism
YHR105W::chr8_2	YPT35	1.27965	0.947012	1.10241	1.10969	Endosomal protein of unknown function that contains a phox (PX) homology domain and binds to both phosphatidylinositol-3-phosphate (PtdIns(3)P) and proteins involved in ER-Golgi or vesicular transport
YPL191C::chr16_1	YPL191C	0.94594	1.04676	1.33722	1.10997	Putative protein of unknown function; diploid deletion strain exhibits high budding index; green fluorescent protein (GFP)-fusion protein localizes to the cytoplasm
YJL150W::chr10_1	YJL150W	1.70961	0.75658	0.865488	1.11056	Dubious open reading frame unlikely to encode a functional protein, based on available experimental and comparative sequence data
YOR338W::chr15_4	YOR338W	-0.404646	2.21746	1.51933	1.11071	Putative protein of unknown function; YOR338W transcription is regulated by Azf1p and its transcript is a specific target of the G protein effector Scp160p; identified as being required for sporulation in a high-throughput mutant screen
YML016C::chr13_2	PPZ1	0.735595	1.34737	1.24977	1.11091	Serine/threonine protein phosphatase Z, isoform of Ppz2p; involved in regulation of potassium transport, which affects osmotic stability, cell cycle progression, and halotolerance
YPR199C::chr16_5	ARR1	2.7849	2.13158	-1.5785	1.11266	Transcriptional activator of the basic leucine zipper (bZIP) family, required for transcription of genes involved in resistance to arsenic compounds
YJR111C::chr10_4	YJR111C	0.685458	1.236	1.41691	1.11279	Putative protein of unknown function; green fluorescent protein (GFP)-fusion protein localizes to the mitochondria
YBR207W::chr2_4	FTH1	0.965723	1.098	1.27814	1.11395	Putative high affinity iron transporter involved in transport of intravacuolar stores of iron; forms complex with Fet5p; expression is regulated by iron; proposed to play indirect role in endocytosis
YOL112W::chr00_6	MSB4	1.27495	1.0062	1.0616	1.11425	GTPase-activating protein of the Ras superfamily that acts primarily on Sec4p, localizes to the bud site and bud tip, has similarity to Msb3p; msb3 msb4 double mutation causes defects in secretion and actin organization
YBR183W::chr2_4	YPC1	1.57952	0.887596	0.87729	1.1148	Alkaline ceramidase that also has reverse (CoA-independent) ceramide synthase activity, catalyzes both breakdown and synthesis of phytoceramide; overexpression confers fumonisin B1 resistance
YGR042W::chr7_4	YGR042W	1.22396	1.9328	0.187689	1.11482	Putative protein of unknown function; involved in maintenance of proper telomere length; green fluorescent protein (GFP)-fusion protein localizes to both the cytoplasm and the nucleus
YDL112W::chr4_2	TRM3	1.2142	0.788474	1.34286	1.11518	2'-O-ribose methyltransferase, catalyzes the ribose methylation of the guanosine nucleotide at position 18 of tRNAs
YJR098C::chr00_12	YJR098C	1.27331	-0.100444	2.17341	1.11543	Putative protein of unknown function; the authentic, non-tagged protein is detected in highly purified mitochondria in high-throughput studies
YOR364W::chr15_4	YOR364W	1.18202	1.02165	1.14307	1.11558	Dubious open reading frame unlikely to encode a protein, based on available experimental and comparative sequence data; partially overlaps the uncharacterized ORF YOR365C
YNL135C::chr14_3	FPR1	1.59339	0.767016	0.989808	1.11674	Peptidyl-prolyl cis-trans isomerase (PPIase), binds to the drugs FK506 and rapamycin; also binds to the nonhistone chromatin binding protein Hmo1p and may regulate its assembly or function
YDL019C::chr4_1	OSH2	0.736919	1.17505	1.43835	1.11677	Member of an oxysterol-binding protein family with seven members in S. cerevisiae; family members have overlapping, redundant functions in sterol metabolism and collectively perform a function essential for viability
YCR045C::chr00_1	YCR045C	1.08062	0.950338	1.323	1.11799	Probable subtilisin-family protease with a role in formation of the dityrosine layer of spore walls; localizes to the spore wall and also the nuclear envelope and ER region in mature spores
YDR482C::chr4_8	CWC21	1.50256	0.920884	0.932241	1.11856	Protein involved in RNA splicing by the spliceosome; component of a complex containing Cef1p; interacts genetically with ISY1 and BUD13; may bind RNA; has similarity to S. pombe Cwf21p
YDR403W::chr4_7	DIT1	1.21791	0.944457	1.19485	1.11907	Sporulation-specific enzyme required for spore wall maturation, involved in the production of a soluble LL-dityrosine-containing precursor of the spore wall; transcripts accumulate at the time of prospore enclosure
YBR022W::chr2_2	POA1	0.437559	2.4705	0.450335	1.11946	Phosphatase that is highly specific for ADP-ribose 1''-phosphate, a tRNA splicing metabolite; may have a role in regulation of tRNA splicing
YBR057C::chr2_2	MUM2	1.51699	0.557534	1.28643	1.12032	Cytoplasmic protein essential for meiotic DNA replication and sporulation; interacts with Orc2p, which is a component of the origin recognition complex
YBR262C::chr2_4	AIM5	0.499933	0.717571	2.145	1.12083	Protein of unknown function; the authentic, non-tagged protein is detected in purified mitochondria in high-throughput studies; null mutant displays elevated frequency of mitochondrial genome loss
YLR035C::chr00_8	MLH2	1.35164	1.48826	0.525056	1.12165	Protein involved in the mismatch repair of certain frameshift intermediates and involved in meiotic recombination; forms a complex with Mlh1p
YER144C::chr00_2	UBP5	0.950654	1.04375	1.37272	1.12237	Putative ubiquitin-specific protease, closest paralog of Doa4p but has no functional overlap; concentrates at the bud neck
YNR030W::chr14_4	ALG12	1.43736	1.47376	0.457061	1.12273	Alpha-1,6-mannosyltransferase localized to the ER; responsible for the addition of the alpha-1,6 mannose to dolichol-linked Man7GlcNAc2, acts in the dolichol pathway for N-glycosylation
YDR272W::chr4_6	GLO2	1.12589	1.17542	1.06826	1.12319	Cytoplasmic glyoxalase II, catalyzes the hydrolysis of S-D-lactoylglutathione into glutathione and D-lactate
YBL070C::chr2_1	YBL070C	1.06985	0.892711	1.40873	1.12376	Dubious open reading frame unlikely to encode a protein, based on available experimental and comparative sequence data
YHR184W::chr8_3	SSP1	1.11726	1.1723	1.08377	1.12444	Protein involved in the control of meiotic nuclear division and coordination of meiosis with spore formation; transcription is induced midway through meiosis
YGL181W::chr7_2	GTS1	0.0734565	1.5487	1.75171	1.12462	Arf3p GTPase Activating Protein (GAP) that localizes to endocytic patches; gts1 mutations affect budding, cell size, heat tolerance, sporulation, life span, ultradian rhythms; localizes to nucleus and induces flocculation when overexpressed
YMR083W::chr00_6	ADH3	0.991619	1.26218	1.12008	1.12463	Mitochondrial alcohol dehydrogenase isozyme III; involved in the shuttling of mitochondrial NADH to the cytosol under anaerobic conditions and ethanol production
YLR084C::chr12_2	RAX2	1.63795	0.43952	1.2983	1.12526	N-glycosylated protein involved in the maintenance of bud site selection during bipolar budding; localization requires Rax1p; RAX2 mRNA stability is regulated by Mpt5p
YOR129C::chr15_2	AFI1	1.30211	0.825893	1.24832	1.12544	Arf3p polarization-specific docking factor, required for the polarized distribution of the ADP-ribosylation factor, Arf3p; participates in polarity development and maintenance of a normal haploid budding pattern; interacts with Cnm7p
YKL027W::chr11_1	YKL027W	0.999841	1.08074	1.29728	1.12595	Protein of unknown function, localized to the mitochondrial outer membrane
YGL165C::chr7_2	YGL165C	0.813374	1.39089	1.17443	1.12623	Dubious open reading frame unlikely to encode a protein, based on available experimental and comparative sequence data; partially overlaps the verified ORF CUP2/YGL166W
YHL005C::chr8_1	YHL005C	1.41337	0.856121	1.11055	1.12668	Dubious open reading frame unlikely to encode a protein, based on available experimental and comparative sequence data; partially overlaps the verified ORF YHL004W
YLL014W::chr12_1	YLL014W	1.33542	0.873691	1.17097	1.12669	Member of a transmembrane complex required for efficient folding of proteins in the ER; null mutant displays induction of the unfolded protein response
YOR214C::chr15_3	YOR214C	0.377162	1.21309	1.79103	1.12709	Putative protein of unknown function; YOR214C is not an essential gene
YHR017W::chr00_8	YSC83	0.915949	1.00772	1.45855	1.12741	Non-essential mitochondrial protein of unknown function; mRNA induced during meiosis, peaking between mid to late prophase of meiosis I; similar to S. douglasii YSD83
YHR037W::chr8_1	PUT2	1.93796	2.00341	-0.555961	1.12847	Delta-1-pyrroline-5-carboxylate dehydrogenase, nuclear-encoded mitochondrial protein involved in utilization of proline as sole nitrogen source; deficiency of the human homolog causes HPII, an autosomal recessive inborn error of metabolism
YLR187W::chr12_3	SKG3	0.930183	1.33355	1.12336	1.12903	Protein of unknown function; green fluorescent protein (GFP)-fusion protein localizes to the cell periphery, cytoplasm, bud, and bud neck; potential Cdc28p substrate; similar to Caf120p and Skg4p
YOR247W::chr15_3	SRL1	1.32165	1.5782	0.487965	1.12927	Mannoprotein that exhibits a tight association with the cell wall, required for cell wall stability in the absence of GPI-anchored mannoproteins; has a high serine-threonine content; expression is induced in cell wall mutants
YOL045W::chr15_5	PSK2	1.80843	0.98289	0.597731	1.12968	One of two (see also PSK1) PAS domain containing S/T protein kinases; regulates sugar flux and translation in response to an unknown metabolite by phosphorylating Ugp1p and Gsy2p (sugar flux) and Caf20p, Tif11p and Sro9p (translation)
YOL126C::chr00_6	MDH2	1.32203	0.418705	1.64922	1.12998	Cytoplasmic malate dehydrogenase, one of three isozymes that catalyze interconversion of malate and oxaloacetate; involved in the glyoxylate cycle and gluconeogenesis during growth on two-carbon compounds; interacts with Pck1p and Fbp1
YNL016W::chr14_4	PUB1	1.4386	0.89566	1.05863	1.13096	Poly (A)+ RNA-binding protein, abundant mRNP-component protein that binds mRNA and is required for stability of many mRNAs; component of glucose deprivation induced stress granules, involved in P-body-dependent granule assembly
YIL089W::chr9_1	YIL089W	1.91059	1.99091	-0.506695	1.1316	Putative protein of unknown function
YBR225W::chr2_4	YBR225W	1.07654	1.12221	1.19789	1.13221	Putative protein of unknown function; non-essential gene identified in a screen for mutants affected in mannosylphophorylation of cell wall components
YCL047C::chr3_1	YCL047C	0.707639	1.21974	1.47524	1.13421	Protein involved in the filamentation pathway; interacts physically with Kss1p and suppresses the filamentation defect of a kss1 deletion
YOR245C::chr15_3	DGA1	1.35682	1.87147	0.176037	1.13478	Diacylglycerol acyltransferase, catalyzes the terminal step of triacylglycerol (TAG) formation, acylates diacylglycerol using acyl-CoA as an acyl donor, localized to lipid particles
YDR445C::chr00_14	YDR445C	1.37432	1.1505	0.880152	1.13499	Dubious open reading frame unlikely to encode a functional protein, based on available experimental and comparative sequence data
YBR065C::chr2_2	ECM2	0.559761	2.61803	0.228841	1.13554	Pre-mRNA splicing factor, facilitates the cooperative formation of U2/U6 helix II in association with stem II in the spliceosome, function may be regulated by Slu7p
YIL094C::chr9_1	LYS12	1.42093	1.24187	0.745371	1.13606	Homo-isocitrate dehydrogenase, an NAD-linked mitochondrial enzyme required for the fourth step in the biosynthesis of lysine, in which homo-isocitrate is oxidatively decarboxylated to alpha-ketoadipate
YAL008W::chr1_1	FUN14	1.85669	0.60924	0.943189	1.13637	Mitochondrial protein of unknown function
YOR161C::chr15_2	PNS1	1.5592	0.955638	0.895941	1.13693	Protein of unknown function; has similarity to Torpedo californica tCTL1p, which is postulated to be a choline transporter, neither null mutation nor overexpression affects choline transport
YIL066C::chr9_1	RNR3	-0.579811	1.7307	2.26022	1.13704	Minor isoform of the large subunit of ribonucleotide-diphosphate reductase; the RNR complex catalyzes rate-limiting step in dNTP synthesis, regulated by DNA replication and DNA damage checkpoint pathways via localization of small subunits
YJR021C::chr00_13	REC107	0.501909	1.2822	1.62706	1.13706	Protein involved in early stages of meiotic recombination; involved in coordination between the initiation of recombination and the first division of meiosis; part of a complex (Rec107p-Mei4p-Rec114p) required for ds break formation
YBR281C::chr00_1	DUG2	0.40784	1.27768	1.7277	1.13774	Probable di- and tri-peptidase; forms a complex with Dug1p and Dug3p to degrade glutathione (GSH) and other peptides containing a gamma-glu-X bond in an alternative pathway to GSH degradation by gamma-glutamyl transpeptidase (Ecm38p)
YNL109W::chr00_18	YNL109W	0.318162	1.3176	1.78208	1.13928	Dubious open reading frame unlikely to encode a protein, based on available experimental and comparative sequence data; partially overlaps the uncharacterized ORF YNL108C
YML086C::chr00_11	ALO1	0.270392	0.381558	2.76843	1.14013	D-Arabinono-1,4-lactone oxidase, catalyzes the final step in biosynthesis of dehydro-D-arabinono-1,4-lactone, which is protective against oxidative stress
YML102W::chr00_9	CAC2	1.26843	0.935261	1.21922	1.14097	Component of the chromatin assembly complex (with Rlf2p and Msi1p) that assembles newly synthesized histones onto recently replicated DNA, required for building functional kinetochores, conserved from yeast to humans
YGR202C::chr7_5	PCT1	1.70364	-0.640841	2.36083	1.14121	Cholinephosphate cytidylyltransferase, also known as CTP:phosphocholine cytidylyltransferase, rate-determining enzyme of the CDP-choline pathway for phosphatidylcholine synthesis, inhibited by Sec14p, activated upon lipid-binding
YMR020W::chr13_2	FMS1	1.34374	0.975137	1.10665	1.14184	Polyamine oxidase, converts spermine to spermidine, which is required for the essential hypusination modification of translation factor eIF-5A; also involved in pantothenic acid biosynthesis
YMR265C::chr13_5	YMR265C	1.35359	1.02295	1.04927	1.14194	Putative protein of unknown function
YKL105C::chr11_2	YKL105C	1.38722	2.2402	-0.20028	1.14238	Putative protein of unknown function
YNL093W::chr00_16b	YPT53	1.22302	1.16247	1.04231	1.1426	Rab family GTPase, similar to Ypt51p and Ypt52p and to mammalian rab5; required for vacuolar protein sorting and endocytosis
YPR003C::chr16_3	YPR003C	0.653581	1.37533	1.40324	1.14405	Putative sulfate permease; physically interacts with Hsp82p; green fluorescent protein (GFP)-fusion protein localizes to the ER; YPR003C is not an essential gene
YDR020C::chr4_3	DAS2	1.33592	1.08395	1.01416	1.14468	Putative protein of unknown function; non-essential gene identified in a screen for mutants with increased levels of rDNA transcription; weak similarity with uridine kinases and with phosphoribokinases
YNL023C::chr14_4	FAP1	1.72759	0.696021	1.02521	1.14961	Protein that binds to Fpr1p, conferring rapamycin resistance by competing with rapamycin for Fpr1p binding; accumulates in the nucleus upon treatment of cells with rapamycin; has similarity to D. melanogaster shuttle craft and human NFX1
YPR146C::chr16_5	YPR146C	0.200752	1.85904	1.38945	1.14975	Dubious open reading frame unlikely to encode a functional protein, based on available experimental and comparative sequence data
YOL116W::chr00_6	MSN1	1.38901	1.29062	0.770432	1.15002	Transcriptional activator involved in regulation of invertase and glucoamylase expression, invasive growth and pseudohyphal differentiation, iron uptake, chromium accumulation, and response to osmotic stress; localizes to the nucleus
YDL142C::chr4_2	CRD1	1.42015	0.910545	1.11963	1.15011	Cardiolipin synthase; produces cardiolipin, which is a phospholipid of the mitochondrial inner membrane that is required for normal mitochondrial membrane potential and function; also required for normal vacuolar ion homeostasis
YER097W::chr00_8	YER097W	0.715165	1.15427	1.58427	1.15124	Dubious open reading frame unlikely to encode a functional protein, based on available experimental and comparative sequence data
YBR218C::chr2_4	PYC2	1.85109	1.89862	-0.295968	1.15125	Pyruvate carboxylase isoform, cytoplasmic enzyme that converts pyruvate to oxaloacetate; highly similar to isoform Pyc1p but differentially regulated; mutations in the human homolog are associated with lactic acidosis
YML059C::chr13_1b	NTE1	1.93659	1.79576	-0.274677	1.15256	Serine esterase, homolog of human neuropathy target esterase (NTE); Nte1p-mediated phosphatidylcholine turnover influences transcription factor Opi1p localization, affecting transcriptional regulation of phospholipid biosynthesis genes
YDR304C::chr4_6	CPR5	1.78733	0.65107	1.02103	1.15314	Peptidyl-prolyl cis-trans isomerase (cyclophilin) of the endoplasmic reticulum, catalyzes the cis-trans isomerization of peptide bonds N-terminal to proline residues; transcriptionally induced in response to unfolded proteins in the ER
YER135C::chr00_5	YER135C	0.989339	1.38042	1.10034	1.1567	Dubious open reading frame unlikely to encode a protein; YER135C is not an essential gene
YGR111W::chr7_4	YGR111W	2.01904	1.46508	-0.00859063	1.15851	Putative protein of unknown function; green fluorescent protein (GFP)-fusion protein localizes to both the cytoplasm and the nucleus
YDR371W::chr4_7	CTS2	1.15415	1.07625	1.24625	1.15888	Putative chitinase, functionally complements A. gossypii cts2 mutant sporulation defect
YIL102C::chr9_2	YIL102C	1.49843	1.17491	0.804054	1.15913	Putative protein of unknown function
YPL073C::chr16_3	YPL073C	1.20969	0.979818	1.289	1.1595	Dubious open reading frame unlikely to encode a protein, based on available experimental and comparative sequence data; completely overlaps with verified gene UBP16/YPL072W; may interact with ribosome based on co-purification experiments
YOR166C::chr15_2	SWT1	0.48334	1.01514	1.98263	1.16037	RNA endoribonuclease involved in perinuclear mRNP quality control via the turnover of aberrant, unprocessed pre-mRNAs; interacts with subunits of THO/TREX, TREX-2, and RNA polymerase II; contains a PIN (PilT N terminus) domain
YDL037C::chr4_1	BSC1	1.34858	0.971068	1.16173	1.16046	Protein of unconfirmed function, similar to cell surface flocculin Muc1p; ORF exhibits genomic organization compatible with a translational readthrough-dependent mode of expression
YPR007C::chr00_15	REC8	0.875685	1.09135	1.51635	1.16113	Meiosis-specific component of sister chromatid cohesion complex; maintains cohesion between sister chromatids during meiosis I; maintains cohesion between centromeres of sister chromatids until meiosis II; homolog of S. pombe Rec8p
YIL005W::chr9_1	EPS1	0.697438	1.25256	1.53349	1.16116	ER protein with chaperone and co-chaperone activity, involved in retention of resident ER proteins; has a role in recognizing proteins targeted for ER-associated degradation (ERAD), member of the protein disulfide isomerase family
YJR070C::chr00_12	LIA1	0.0725209	1.6769	1.73615	1.16186	Deoxyhypusine hydroxylase, a HEAT-repeat containing metalloenzyme that catalyzes hypusine formation; binds to and is required for the modification of Hyp2p (eIF5A); complements S. pombe mmd1 mutants defective in mitochondrial positioning
YBL075C::chr2_1	SSA3	1.17286	1.08379	1.22993	1.16219	ATPase involved in protein folding and the response to stress; plays a role in SRP-dependent cotranslational protein-membrane targeting and translocation; member of the heat shock protein 70 (HSP70) family; localized to the cytoplasm
YCL033C::chr3_1	YCL033C	1.21446	0.867963	1.40642	1.16295	Methionine-R-sulfoxide reductase, involved in the response to oxidative stress; protects iron-sulfur clusters from oxidative inactivation along with MXR1; involved in the regulation of lifespan
YJR129C::chr10_4	YJR129C	-0.178939	1.71913	1.94897	1.16305	Putative protein of unknown function; predicted S-adenosylmethionine-dependent methyltransferase of the seven beta-strand family; green fluorescent protein (GFP)-fusion protein localizes to the cytoplasm
YNR033W::chr00_18	ABZ1	0.926854	1.12799	1.43433	1.16306	Para-aminobenzoate (PABA) synthase, has similarity to Escherichia coli PABA synthase components PabA and PabB; required for the synthesis of para-aminobenzoic acid, an important intermediate for folate and ubiquinone Q biosynthesis
YPL186C::chr16_2	UIP4	1.5419	0.827872	1.12112	1.16363	Protein that interacts with Ulp1p, a Ubl (ubiquitin-like protein)-specific protease for Smt3p protein conjugates; detected in a phosphorylated state in the mitochondrial outer membrane; also detected in ER and nuclear envelope
YPR147C::chr16_5	YPR147C	0.721287	0.39155	2.37925	1.16403	Putative protein of unknown function; green fluorescent protein (GFP)-fusion protein localizes to the cytoplasm and is induced in response to the DNA-damaging agent MMS
YCR102W-A::chr00_14	YCR102W-A	2.09948	0.28682	1.10686	1.16439	Dubious open reading frame unlikely to encode a protein, based on available experimental and comparative sequence data
YKL221W::chr11_3	MCH2	1.57776	0.870449	1.04725	1.16515	Protein with similarity to mammalian monocarboxylate permeases, which are involved in transport of monocarboxylic acids across the plasma membrane; mutant is not deficient in monocarboxylate transport
YDL189W::chr4_2	RBS1	1.13762	0.520106	1.83923	1.16565	Protein of unknown function, identified as a high copy suppressor of psk1 psk2 mutations that confer temperature-sensitivity for galactose utilization; proposed to bind single-stranded nucleic acids via its R3H domain
YGL028C::chr7_1	SCW11	1.63936	0.644293	1.21411	1.16592	Cell wall protein with similarity to glucanases; may play a role in conjugation during mating based on its regulation by Ste12p
YKL213C::chr11_3	DOA1	0.679064	1.66085	1.16261	1.16751	WD repeat protein required for ubiquitin-mediated protein degradation, forms complex with Cdc48p, plays a role in controlling cellular ubiquitin concentration; also promotes efficient NHEJ in postdiauxic/stationary phase
YGR079W::chr7_4	YGR079W	1.66027	2.19035	-0.343252	1.16912	Putative protein of unknown function; YGR079W is not an essential gene
YDL066W::chr4_1	IDP1	1.64933	0.839995	1.02402	1.17112	Mitochondrial NADP-specific isocitrate dehydrogenase, catalyzes the oxidation of isocitrate to alpha-ketoglutarate; not required for mitochondrial respiration and may function to divert alpha-ketoglutarate to biosynthetic processes
YOR127W::chr15_2	RGA1	1.54547	1.67149	0.296472	1.17114	GTPase-activating protein for the polarity-establishment protein Cdc42p; implicated in control of septin organization, pheromone response, and haploid invasive growth
YPR008W::chr00_15	HAA1	0.602513	1.56246	1.34983	1.1716	Transcriptional activator involved in the transcription of TPO2, YRO2, and other genes putatively encoding membrane stress proteins; involved in adaptation to weak acid stress
YOL093W::chr00_6	TRM10	1.13686	1.04737	1.33115	1.17179	tRNA methyltransferase, methylates the N-1 position of guanosine in tRNAs
YJL126W::chr10_2	NIT2	1.17434	0.988876	1.35255	1.17192	Nit protein, one of two proteins in S. cerevisiae with similarity to the Nit domain of NitFhit from fly and worm and to the mouse and human Nit protein which interacts with the Fhit tumor suppressor; nitrilase superfamily member
YLR146C::chr00_12	SPE4	1.61724	2.36931	-0.470387	1.17205	Spermine synthase, required for the biosynthesis of spermine and also involved in biosynthesis of pantothenic acid
YHR210C::chr8_3	YHR210C	1.9051	0.546948	1.06848	1.17351	Putative protein of unknown function; non-essential gene; highly expressed under anaeorbic conditions; sequence similarity to aldose 1-epimerases such as GAL10
YOR243C::chr15_3	PUS7	0.618878	1.22839	1.67495	1.17407	Pseudouridine synthase, catalyzes pseudouridylation at positions 35 and 56 in U2 snRNA, position 50 in 5S rRNA, position 13 in cytoplasmic tRNAs, and position 35 in pre-tRNA(Tyr); conserved in archaea, vertebrates, and some bacteria
YDR279W::chr4_6	RNH202	0.851117	1.17229	1.50528	1.17623	Ribonuclease H2 subunit, required for RNase H2 activity; related to human AGS2 that causes Aicardi-Goutieres syndrome
YDL002C::chr4_1	NHP10	1.65633	0.884943	0.98833	1.17653	Protein related to mammalian high mobility group proteins; preferentially binds DNA ends, protecting them from exonucleatic cleavage; likely component of the chromatin-remodeling complex INO80 complex; proposed to be involved in DNA repair
YKL008C::chr11_1	LAC1	1.21456	1.04676	1.26986	1.17706	Ceramide synthase component, involved in synthesis of ceramide from C26(acyl)-coenzyme A and dihydrosphingosine or phytosphingosine, functionally equivalent to Lag1p
YBR139W::chr2_3	YBR139W	1.27419	0.944693	1.31991	1.1796	Putative serine type carboxypeptidase with a role in phytochelatin synthesis; green fluorescent protein (GFP)-fusion protein localizes to the vacuole; expression induced by nitrogen limitation in a GLN3, GAT1-independent manner
YHR095W::chr8_2	YHR095W	1.34301	1.32752	0.870596	1.18038	Dubious open reading frame unlikely to encode a functional protein, based on available experimental and comparative sequence data
YDL099W::chr4_2	BUG1	1.02141	1.14856	1.37228	1.18075	Cis-golgi localized protein involved in ER to Golgi transport; forms a complex with the mammalian GRASP65 homolog, Grh1p; mutants are compromised for the fusion of ER-derived vesicles with Golgi membranes
YDR178W::chr4_5	SDH4	0.870584	1.22722	1.44453	1.18078	Membrane anchor subunit of succinate dehydrogenase (Sdh1p, Sdh2p, Sdh3p, Sdh4p), which couples the oxidation of succinate to the transfer of electrons to ubiquinone as part of the TCA cycle and the mitochondrial respiratory chain
YOL136C::chr00_6	PFK27	1.41415	0.791145	1.33748	1.18093	6-phosphofructo-2-kinase, catalyzes synthesis of fructose-2,6-bisphosphate; inhibited by phosphoenolpyruvate and sn-glycerol 3-phosphate, expression induced by glucose and sucrose, transcriptional regulation involves protein kinase A
YOR277C::chr15_3	YOR277C	1.99052	1.25605	0.296801	1.18112	Dubious open reading frame unlikely to encode a protein, based on available experimental and comparative sequence data; almost completely overlaps the verified gene CAF20
YLR330W::chr12_5	CHS5	1.29447	1.00582	1.2432	1.18116	Component of the exomer complex, which also contains Csh6p, Bch1p, Bch2p, and Bud7p and is involved in export of selected proteins, such as chitin synthase Chs3p, from the Golgi to the plasma membrane
YKL065C::chr11_1	YET1	1.5874	0.903494	1.05388	1.18159	Endoplasmic reticulum transmembrane protein; may interact with ribosomes, based on co-purification experiments; homolog of human BAP31 protein
YIL099W::chr9_2	SGA1	1.35222	0.451232	1.74249	1.18198	Intracellular sporulation-specific glucoamylase involved in glycogen degradation; induced during starvation of a/a diploids late in sporulation, but dispensable for sporulation
YMR063W::chr00_6	RIM9	0.27035	1.41577	1.86284	1.18299	Protein of unknown function, involved in the proteolytic activation of Rim101p in response to alkaline pH; has similarity to A. nidulans PalI; putative membrane protein
YDR386W::chr4_7	MUS81	1.0815	1.21382	1.25548	1.1836	Subunit of the structure-specific Mms4p-Mus81p endonuclease that cleaves branched DNA; involved in DNA repair, replication fork stability, and joint molecule formation/resolution during meiotic recombination; helix-hairpin-helix protein
YKL194C::chr00_14	MST1	1.21104	1.0726	1.26727	1.18364	Mitochondrial threonyl-tRNA synthetase
YOR087W::chr15_1	YVC1	1.00877	1.19784	1.34549	1.18403	Vacuolar cation channel, mediates release of Ca(2+) from the vacuole in response to hyperosmotic shock
YBR046C::chr2_2	ZTA1	1.67354	1.03003	0.849785	1.18445	NADPH-dependent quinone reductase, GFP-tagged protein localizes to the cytoplasm and nucleus; has similarity to E. coli quinone oxidoreductase and to human zeta-crystallin
YDR079W::chr4_4	PET100	0.717417	1.28472	1.55177	1.18464	Chaperone that specifically facilitates the assembly of cytochrome c oxidase, integral to the mitochondrial inner membrane; interacts with a subcomplex of subunits VII, VIIa, and VIII (Cox7p, Cox9p, and Cox8p) but not with the holoenzyme
YMR019W::chr13_2	STB4	-0.332812	3.03398	0.853403	1.18486	Protein that binds Sin3p in a two-hybrid assay; contains a Zn(II)2Cys6 zinc finger domain characteristic of DNA-binding proteins; computational analysis suggests a role in regulation of expression of genes encoding transporters
YPR054W::chr16_4	SMK1	1.61754	1.17008	0.771231	1.18628	Middle sporulation-specific mitogen-activated protein kinase (MAPK) required for production of the outer spore wall layers; negatively regulates activity of the glucan synthase subunit Gsc2p
YNL211C::chr14_2	YNL211C	0.64084	1.33863	1.58031	1.18659	Putative protein of unknown function; green fluorescent protein (GFP)-fusion protein localizes to mitochondria; YNL211C is not an essential gene
YCR024C-A::chr00_1	PMP1	1.13231	1.1347	1.29394	1.18698	Small single-membrane span proteolipid that functions as a regulatory subunit of the plasma membrane H(+)-ATPase Pma1p, forms unique helix and positively charged cytoplasmic domain that is able to specifically segregate phosphatidylserines
YBL043W::chr2_1	ECM13	-0.247847	2.12207	1.68771	1.18731	Non-essential protein of unknown function; induced by treatment with 8-methoxypsoralen and UVA irradiation
YLR027C::chr12_1	AAT2	0.905399	1.21061	1.44745	1.18782	Cytosolic aspartate aminotransferase, involved in nitrogen metabolism; localizes to peroxisomes in oleate-grown cells
YLR034C::chr00_8	SMF3	0.0524409	1.63741	1.87596	1.1886	Putative divalent metal ion transporter involved in iron homeostasis; transcriptionally regulated by metal ions; member of the Nramp family of metal transport proteins
YAL024C::chr00_17a	LTE1	1.04708	1.39772	1.12348	1.18943	Protein similar to GDP/GTP exchange factors but without detectable GEF activity; required for asymmetric localization of Bfa1p at daughter-directed spindle pole bodies and for mitotic exit at low temperatures
YGL205W::chr7_3	POX1	1.42285	1.01345	1.13365	1.18998	Fatty-acyl coenzyme A oxidase, involved in the fatty acid beta-oxidation pathway; localized to the peroxisomal matrix
YGL230C::chr7_3	YGL230C	2.96674	-1.02237	1.62927	1.19121	Putative protein of unknown function; non-essential gene
YBR107C::chr2_3	IML3	2.81611	1.80354	-1.04536	1.19143	Protein with a role in kinetochore function, localizes to the outer kinetochore in a Ctf19p-dependent manner, interacts with Chl4p and Ctf19p
YPL250C::chr16_1	ICY2	0.922722	1.34194	1.31217	1.19228	Protein of unknown function; mobilized into polysomes upon a shift from a fermentable to nonfermentable carbon source; potential Cdc28p substrate
YBR129C::chr2_3	OPY1	1.16235	1.15518	1.25931	1.19228	Protein of unknown function, overproduction blocks cell cycle arrest in the presence of mating pheromone; the authentic, non-tagged protein is detected in highly purified mitochondria in high-throughput studies
YIR037W::chr00_3	HYR1	1.60452	0.970763	1.00505	1.19344	Thiol peroxidase that functions as a hydroperoxide receptor to sense intracellular hydroperoxide levels and transduce a redox signal to the Yap1p transcription factor
YGL062W::chr7_1	PYC1	0.201576	1.61462	1.76621	1.19414	Pyruvate carboxylase isoform, cytoplasmic enzyme that converts pyruvate to oxaloacetate; highly similar to isoform Pyc2p but differentially regulated; mutations in the human homolog are associated with lactic acidosis
YBR293W::chr00_1	VBA2	0.656651	1.27983	1.64691	1.19446	Permease of basic amino acids in the vacuolar membrane
YBL091C-A::chr00_1	SCS22	-0.0813708	1.57951	2.08624	1.19479	Protein involved in regulation of phospholipid metabolism; homolog of Scs2p; similar to D. melanogaster inturned protein
YHR136C::chr8_2	SPL2	1.36046	1.17687	1.04843	1.19525	Protein with similarity to cyclin-dependent kinase inhibitors; downregulates low-affinity phosphate transport during phosphate limitation; overproduction suppresses a plc1 null mutation; GFP-fusion protein localizes to the cytoplasm
YJL037W::chr10_2	IRC18	1.25302	1.06777	1.26596	1.19558	Putative protein of unknown function; expression induced in respiratory-deficient cells and in carbon-limited chemostat cultures; similar to adjacent ORF, YJL038C; null mutant displays increased levels of spontaneous Rad52p foci
YGL037C::chr7_1	PNC1	0.752412	1.27669	1.55791	1.19567	Nicotinamidase that converts nicotinamide to nicotinic acid as part of the NAD(+) salvage pathway, required for life span extension by calorie restriction; PNC1 expression responds to all known stimuli that extend replicative life span
YDR181C::chr4_5	SAS4	1.45257	0.258916	1.87709	1.19619	Subunit of the SAS complex (Sas2p, Sas4p, Sas5p), which acetylates free histones and nucleosomes and regulates transcriptional silencing; required for the HAT activity of Sas2p
YDR276C::chr4_6	PMP3	0.92661	1.23461	1.42796	1.19639	Small plasma membrane protein related to a family of plant polypeptides that are overexpressed under high salt concentration or low temperature, not essential for viability, deletion causes hyperpolarization of the plasma membrane potential
YDR305C::chr4_6	HNT2	1.48576	0.956311	1.14829	1.19679	Dinucleoside triphosphate hydrolase; has similarity to the tumor suppressor FHIT and belongs to the histidine triad (HIT) superfamily of nucleotide-binding proteins
YOR027W::chr15_1	STI1	0.983322	0.815024	1.80067	1.19967	Hsp90 cochaperone, interacts with the Ssa group of the cytosolic Hsp70 chaperones and activates Ssa1p ATPase activity; interacts with Hsp90 chaperones and inhibits their ATPase activity; homolog of mammalian Hop
YIL010W::chr9_1	DOT5	1.42315	-0.332702	2.51029	1.20025	Nuclear thiol peroxidase which functions as an alkyl-hydroperoxide reductase during post-diauxic growth
YDR289C::chr4_6	RTT103	1.17914	0.987454	1.43515	1.20058	Protein that interacts with exonuclease Rat1p and Rai1p and plays a role in transcription termination by RNA polymerase II, has an RPR domain (carboxy-terminal domain interacting domain); also involved in regulation of Ty1 transposition
YBR258C::chr2_4	SHG1	1.87722	1.56035	0.165273	1.20095	Subunit of the COMPASS (Set1C) complex, which methylates histone H3 on lysine 4 and is required in transcriptional silencing near telomeres
YML041C::chr00_11	VPS71	1.43228	0.770603	1.40066	1.20118	Nucleosome-binding component of the SWR1 complex, which exchanges histone variant H2AZ (Htz1p) for chromatin-bound histone H2A; required for vacuolar protein sorting
YBR184W::chr2_4	YBR184W	1.454	0.943925	1.20612	1.20135	Putative protein of unknown function; YBR184W is not an essential gene
YGR053C::chr00_14	YGR053C	1.70612	0.600275	1.30014	1.20218	Putative protein of unknown function
YKL117W::chr11_2	SBA1	0.103087	1.23574	2.27149	1.20344	Co-chaperone that binds to and regulates Hsp90 family chaperones; important for pp60v-src activity in yeast; homologous to the mammalian p23 proteins and like p23 can regulate telomerase activity
YIL025C::chr9_1	YIL025C	1.10913	1.3914	1.11122	1.20392	Dubious open reading frame unlikely to encode a functional protein, based on available experimental and comparative sequence data
YKL155C::chr11_2	RSM22	0.589084	1.50402	1.51912	1.20407	Mitochondrial ribosomal protein of the small subunit; also predicted to be an S-adenosylmethionine-dependent methyltransferase
YLR453C::chr00_4	RIF2	0.259744	1.46346	1.89216	1.20512	Protein that binds to the Rap1p C-terminus and acts synergistically with Rif1p to help control telomere length and establish telomeric silencing; deletion results in telomere elongation
YNL200C::chr14_2	YNL200C	-0.897267	2.57797	1.93481	1.20517	Putative protein of unknown function; the authentic, non-tagged protein is detected in highly purified mitochondria in high-throughput studies
YGR039W::chr7_4	YGR039W	1.68811	1.69192	0.235939	1.20532	Dubious open reading frame unlikely to encode a protein, based on available experimental and comparative sequence data; partially overlaps the Autonomously Replicating Sequence ARS722
YJL141C::chr00_14	YAK1	0.619971	1.37539	1.62126	1.20554	Serine-threonine protein kinase; component of a glucose-sensing system that inhibits growth in response to glucose availability; upon nutrient deprivation Yak1p phosphorylates Pop2p to regulate mRNA deadenylation, the co-repressor Crf1p to inhibit transcription of ribosomal genes, and the stress-responsive transcription factors Hsf1p and Msn2p; nuclear localization negatively regulated by the Ras…
YEL064C::chr5_2	AVT2	1.3847	1.03399	1.20008	1.20626	Putative transporter, member of a family of seven S. cerevisiae genes (AVT1-7) related to vesicular GABA-glycine transporters
YLR292C::chr12_4	SEC72	0.962362	0.852412	1.80736	1.20738	Non-essential subunit of Sec63 complex (Sec63p, Sec62p, Sec66p and Sec72p); with Sec61 complex, Kar2p/BiP and Lhs1p forms a channel competent for SRP-dependent and post-translational SRP-independent protein targeting and import into the ER
YDR281C::chr4_6	PHM6	1.42916	1.1961	0.997075	1.20745	Protein of unknown function, expression is regulated by phosphate levels
YCR095C::chr00_14	OCA4	0.886742	1.31663	1.41916	1.20751	Cytoplasmic protein required for replication of Brome mosaic virus in S. cerevisiae, which is a model system for studying replication of positive-strand RNA viruses in their natural hosts
YOL029C::chr15_5	YOL029C	1.16077	0.67542	1.79346	1.20988	Putative protein of unknown function; identified as interacting with Hsc82p and Hsp82p in high-throughput two-hybrid screens
YHR140W::chr00_8	YHR140W	0.905377	1.31709	1.40731	1.20993	Putative integral membrane protein of unknown function
YDR513W::chr4_8	GRX2	-0.0479894	2.71627	0.96172	1.21	Cytoplasmic glutaredoxin, thioltransferase, glutathione-dependent disulfide oxidoreductase involved in maintaining redox state of target proteins, also exhibits glutathione peroxidase activity, expression induced in response to stress
YJL099W::chr10_2	CHS6	1.64384	0.770988	1.21675	1.21053	Member of the ChAPs family of proteins (Chs5p-Arf1p-binding proteins: Bch1p, Bch2p, Bud7p, Chs6p), that forms the exomer complex with Chs5p to mediate export of specific cargo proteins, including Chs3p, from the Golgi to the plasma membrane
YFR057W::chr00_2	YFR057W	0.87057	1.32302	1.44355	1.21238	Putative protein of unknown function
YHL022C::chr8_1	SPO11	0.274065	1.10432	2.26805	1.21548	Meiosis-specific protein that initiates meiotic recombination by catalyzing the formation of double-strand breaks in DNA via a transesterification reaction; required for homologous chromosome pairing and synaptonemal complex formation
YER072W::chr5_3	VTC1	0.918216	1.81073	0.917577	1.21551	Subunit of the vacuolar transporter chaperone (VTC) complex involved in membrane trafficking, vacuolar polyphosphate accumulation, microautophagy and non-autophagic vacuolar fusion; also has mRNA binding activity
YKL124W::chr11_2	SSH4	0.706003	1.25337	1.68759	1.21565	Specificity factor required for Rsp5p-dependent ubiquitination and sorting of cargo proteins at the multivesicular body; identified as a high-copy suppressor of a SHR3 deletion, increasing steady-state levels of amino acid permeases
YDR094W::chr4_4	YDR094W	1.47467	1.07142	1.10441	1.21683	Dubious open reading frame unlikely to encode a protein, based on available experimental and comparative sequence data; partially overlaps verified ORF DNF2
YDR258C::chr4_6	HSP78	1.01087	1.25811	1.38262	1.2172	Oligomeric mitochondrial matrix chaperone that cooperates with Ssc1p in mitochondrial thermotolerance after heat shock; able to prevent the aggregation of misfolded proteins as well as resolubilize protein aggregates
YMR109W::chr00_9	MYO5	1.62821	1.68341	0.341049	1.21756	One of two type I myosins; contains proline-rich tail homology 2 (TH2) and SH3 domains; MYO5 deletion has little effect on growth, but myo3 myo5 double deletion causes severe defects in growth and actin cytoskeleton organization
YPR095C::chr16_4	SYT1	1.01235	0.632484	2.00898	1.21794	Guanine nucleotide exchange factor (GEF) for Arf proteins; promotes activation of Arl1p, which recruits Imh1p to the Golgi; involved in vesicular transport; member of the Sec7-domain family; contains a PH domain
YML021C::chr00_4	UNG1	1.66511	0.86992	1.11879	1.21794	Uracil-DNA glycosylase, required for repair of uracil in DNA formed by spontaneous cytosine deamination, not required for strand-specific mismatch repair, cell-cycle regulated, expressed in late G1, localizes to mitochondria and nucleus
YOL025W::chr15_5	LAG2	1.41973	1.56696	0.670754	1.21915	Protein that negatively regulates the SCF E3-ubiquitin ligase by interacting with and preventing neddyation of the cullin subunit, Cdc53p; longevity determinant that is preferentially expressed in young cells; similar to mammalian Cand1
YLR350W::chr12_5	ORM2	0.97314	1.19767	1.48826	1.21969	Evolutionarily conserved protein, similar to Orm1p, required for resistance to agents that induce unfolded protein response; Orm1p and Orm2p together control membrane biogenesis by coordinating lipid homeostasis with protein quality control
YJR127C::chr10_4	RSF2	-0.255635	2.49379	1.42783	1.22199	Zinc-finger protein involved in transcriptional control of both nuclear and mitochondrial genes, many of which specify products required for glycerol-based growth, respiration, and other functions
YKR007W::chr11_3	MEH1	0.607743	1.40153	1.65723	1.22217	Component of the EGO complex, which is involved in the regulation of microautophagy, and of the GSE complex, which is required for proper sorting of amino acid permease Gap1p; loss results in a defect in vacuolar acidification
YPL196W::chr16_1	OXR1	1.07742	1.15333	1.44012	1.22362	Protein of unknown function required for normal levels of resistance to oxidative damage, null mutants are sensitive to hydrogen peroxide; member of a conserved family of proteins found in eukaryotes
YNL071W::chr00_16b	LAT1	0.993089	1.23634	1.44588	1.2251	Dihydrolipoamide acetyltransferase component (E2) of pyruvate dehydrogenase complex, which catalyzes the oxidative decarboxylation of pyruvate to acetyl-CoA
YPL165C::chr16_2	SET6	0.596242	0.596484	2.48264	1.22512	SET domain protein of unknown function; deletion heterozygote is sensitive to compounds that target ergosterol biosynthesis, may be involved in compound availability
YHR016C::chr00_8	YSC84	0.727985	1.98571	0.964375	1.22602	Actin-binding protein involved in bundling of actin filaments and endocytosis of actin cortical patches; activity stimulated by Las17p; contains SH3 domain similar to Rvs167p
YDR400W::chr4_7	URH1	1.11921	1.6435	0.917323	1.22668	Uridine nucleosidase (uridine-cytidine N-ribohydrolase), cleaves N-glycosidic bonds in nucleosides; involved in the pyrimidine salvage and nicotinamide riboside salvage pathways
YBL085W::chr2_1	BOI1	0.789754	1.58718	1.30323	1.22672	Protein implicated in polar growth, functionally redundant with Boi2p; interacts with bud-emergence protein Bem1p; contains an SH3 (src homology 3) domain and a PH (pleckstrin homology) domain
YIL047C::chr9_1	SYG1	1.08556	1.36896	1.22667	1.22706	Plasma membrane protein of unknown function; truncation and overexpression suppresses lethality of G-alpha protein deficiency
YFL019C::chr00_15	YFL019C	0.764859	1.34271	1.57696	1.22818	Dubious open reading frame unlikely to encode a protein; YFL019C is not an essential gene
YMR052C-A::chr00_5	YMR052C-A	0.523995	1.42745	1.73839	1.22995	Dubious open reading frame unlikely to encode a functional protein, based on available experimental and comparative sequence data
YGL087C::chr7_1	MMS2	1.71108	1.3556	0.626047	1.23091	Ubiquitin-conjugating enzyme variant involved in error-free postreplication repair; forms a heteromeric complex with Ubc13p, an active ubiquitin-conjugating enzyme; cooperates with chromatin-associated RING finger proteins, Rad18p and Rad5p
YLR328W::chr12_5	NMA1	1.34731	0.984845	1.36466	1.23227	Nicotinic acid mononucleotide adenylyltransferase, involved in pathways of NAD biosynthesis, including the de novo, NAD(+) salvage, and nicotinamide riboside salvage pathways
YDR014W::chr4_3	RAD61	0.856175	1.26113	1.58224	1.23318	Subunit of a complex (Scc3p, Pds5p, Rad61p) that inhibits sister chromatid cohesion; inhibited by Eco1p-acetylated cohesin subunits Smc3p and Mcd1p; related to the human Wapl protein that controls the association of cohesin with chromatin
YOL110W::chr00_6	SHR5	0.930049	0.766593	2.00492	1.23385	Subunit of a palmitoyltransferase, composed of Shr5p and Erf2p, that adds a palmitoyl lipid moiety to heterolipidated substrates such as Ras1p and Ras2p through a thioester linkage; palmitoylation is required for Ras2p membrane localization
YJL070C::chr00_15	YJL070C	0.95587	0.608321	2.1377	1.23396	Putative protein of unknown function with similarity to AMP deaminases; the authentic, non-tagged protein is detected in highly purified mitochondria in high-throughput studies; YJL070C is a non-essential gene
YFL042C::chr00_15	YFL042C	0.192196	1.46549	2.0448	1.23416	Putative protein of unknown function; YFL042C is not an essential gene
YKL142W::chr11_2	MRP8	1.34119	1.07685	1.28489	1.23431	Protein of unknown function; undergoes sumoylation; transcription induced under cell wall stress; protein levels are reduced under anaerobic conditions; originally thought to be a mitochondrial ribosomal protein based on sequence analysis
YNL196C::chr14_2	SLZ1	1.8568	1.24875	0.599907	1.23515	Sporulation-specific protein with a leucine zipper motif
YJL084C::chr10_2	ALY2	1.57364	0.635501	1.49983	1.23632	Alpha arrestin that controls nutrient-mediated intracellular sorting of permease Gap1p; interacts with AP-1 subunit Apl4p; phosphorylated by Npr1p and also by cyclin-CDK complex Pcl7p-Pho85p; promotes endocytosis of plasma membrane proteins
YJR125C::chr00_12	ENT3	0.126178	1.45218	2.13396	1.23744	Protein containing an N-terminal epsin-like domain involved in clathrin recruitment and traffic between the Golgi and endosomes; associates with the clathrin adaptor Gga2p
YNL325C::chr14_1	FIG4	1.2861	1.21064	1.21693	1.23789	Phosphatidylinositol 3,5-bisphosphate (PtdIns[3,5]P) phosphatase; required for efficient mating and response to osmotic shock; physically associates with and regulated by Vac14p; contains a SAC1-like domain
YOR065W::chr15_1	CYT1	1.025	1.07954	1.61083	1.23846	Cytochrome c1, component of the mitochondrial respiratory chain; expression is regulated by the heme-activated, glucose-repressed Hap2p/3p/4p/5p CCAAT-binding complex
YDR273W::chr4_6	DON1	0.330757	1.61732	1.76837	1.23882	Meiosis-specific component of the spindle pole body, part of the leading edge protein (LEP) coat, forms a ring-like structure at the leading edge of the prospore membrane during meiosis II
YLL005C::chr12_1	SPO75	2.15594	2.11788	-0.557054	1.23892	Meiosis-specific protein of unknown function, required for spore wall formation during sporulation; dispensable for both nuclear divisions during meiosis
YJR026W::chr00_13	YJR026W	0.588236	0.438046	2.69087	1.23905	Retrotransposon TYA Gag gene co-transcribed with TYB Pol; translated as TYA or TYA-TYB polyprotein; Gag is a nucleocapsid protein that is the structural constituent of virus-like particles (VLPs); similar to retroviral Gag
YGL004C::chr7_1	RPN14	1.84501	1.01194	0.861625	1.23953	Proteasome-interacting protein involved in the assembly of the base subcomplex of the 19S proteasome regulatory particle (RP); null mutants accumulate ubiquitinated Gcn4p and display decreased 26S proteasome stability; interacts with Rpt5p
YGL110C::chr7_2	CUE3	0.825149	1.70738	1.1881	1.24021	Protein of unknown function; has a CUE domain that binds ubiquitin, which may facilitate intramolecular monoubiquitination
YGL136C::chr7_2	MRM2	0.910735	1.27335	1.53743	1.2405	Mitochondrial 2' O-ribose methyltransferase, required for methylation of U(2791) in 21S rRNA; MRM2 deletion confers thermosensitive respiration and loss of mitochondrial DNA; has similarity to Spb1p and Trm7p, and to E. coli FtsJ/RrmJ
YFR010W::chr6_1	UBP6	1.26738	0.874862	1.58224	1.24149	Ubiquitin-specific protease situated in the base subcomplex of the 26S proteasome, releases free ubiquitin from branched polyubiquitin chains; works in opposition to Hul5p polyubiquitin elongation activity; mutant has aneuploidy tolerance
YPR083W::chr00_18	MDM36	0.768374	1.48242	1.47663	1.24247	Mitochondrial protein required for normal mitochondrial morphology and inheritance; proposed involvement in the formation of Dnm1p and Num1p-containing cortical anchor complexes that promote mitochondrial fission
YOR147W::chr15_2	MDM32	0.470141	1.70821	1.55021	1.24285	Mitochondrial inner membrane protein with similarity to Mdm31p, required for normal mitochondrial morphology and inheritance; interacts genetically with MMM1, MDM10, MDM12, and MDM34
YML078W::chr13_1b	CPR3	2.21381	2.08184	-0.567077	1.24286	Mitochondrial peptidyl-prolyl cis-trans isomerase (cyclophilin), catalyzes the cis-trans isomerization of peptide bonds N-terminal to proline residues; involved in protein refolding after import into mitochondria
YIL073C::chr9_1	SPO22	1.18014	1.42517	1.12357	1.24296	Meiosis-specific protein essential for chromosome synapsis, involved in completion of nuclear divisions during meiosis; induced early in meiosis
YHL046C::chr8_1	PAU13	2.08232	1.97752	-0.329543	1.24343	Protein of unknown function, member of the seripauperin multigene family encoded mainly in subtelomeric regions; expression is induced after ethanol shock
YCR088W::chr00_16a	ABP1	0.732783	0.394019	2.61275	1.24652	Actin-binding protein of the cortical actin cytoskeleton, important for activation of the Arp2/3 complex that plays a key role actin in cytoskeleton organization
YPL027W::chr00_17b	SMA1	1.11006	1.17308	1.46399	1.24904	Protein of unknown function involved in the assembly of the prospore membrane during sporulation; interacts with Spo14p
YBR076W::chr2_2	ECM8	0.976507	1.57531	1.19537	1.24906	Non-essential protein of unknown function
YBR245C::chr2_4	ISW1	1.60026	2.03517	0.112146	1.24919	Member of the imitation-switch (ISWI) class of ATP-dependent chromatin remodeling complexes; ATPase that forms a complex with Ioc2p and Ioc4p to regulate transcription elongation, and a complex with Ioc3p to repress transcription initiation
YLR206W::chr12_3	ENT2	1.58221	1.06577	1.10015	1.24938	Epsin-like protein required for endocytosis and actin patch assembly and functionally redundant with Ent1p; contains clathrin-binding motif at C-terminus
YPL219W::chr16_1	PCL8	0.773752	1.37003	1.60635	1.25004	Cyclin, interacts with Pho85p cyclin-dependent kinase (Cdk) to phosphorylate and regulate glycogen synthase, also activates Pho85p for Glc8p phosphorylation
YLL040C::chr12_1	VPS13	0.553863	1.77526	1.42483	1.25132	Protein of unknown function; heterooligomeric or homooligomeric complex; peripherally associated with membranes; homologous to human COH1; involved in sporulation, vacuolar protein sorting and protein-Golgi retention
YGL045W::chr7_1	RIM8	1.48522	0.281615	1.98911	1.25198	Protein involved in proteolytic activation of Rim101p in response to alkaline pH; interacts with ESCRT-1 subunits Stp22p and Vps28p; essential for anaerobic growth; member of the arrestin-related trafficking adaptor family
YML117W::chr00_9	NAB6	0.658912	1.69315	1.40519	1.25242	Putative RNA-binding protein that associates with mRNAs encoding cell wall proteins in high-throughput studies; deletion mutants display increased sensitivity to some cell wall disrupting agents; expression negatively regulated by cAMP
YHL027W::chr8_1	RIM101	0.898789	1.50541	1.3544	1.25287	Transcriptional repressor involved in response to pH and in cell wall construction; required for alkaline pH-stimulated haploid invasive growth and sporulation; activated by proteolytic processing; similar to A. nidulans PacC
YMR170C::chr13_4	ALD2	1.34782	1.09386	1.31992	1.25387	Cytoplasmic aldehyde dehydrogenase, involved in ethanol oxidation and beta-alanine biosynthesis; uses NAD+ as the preferred coenzyme; expression is stress induced and glucose repressed; very similar to Ald3p
YHL017W::chr8_1	YHL017W	1.25205	1.16815	1.34327	1.25449	Putative protein of unknown function; green fluorescent protein (GFP)-fusion protein co-localizes with clathrin-coated vesicles
YNR062C::chr00_4	YNR062C	0.845547	1.50492	1.41407	1.25485	Putative membrane protein of unknown function
YGR027C::chr7_4	RPS25A	1.65	0.987772	1.12866	1.25548	Protein component of the small (40S) ribosomal subunit; nearly identical to Rps25Bp and has similarity to rat S25 ribosomal protein
YMR174C::chr13_4	PAI3	1.89921	2.10191	-0.234319	1.2556	Cytoplasmic proteinase A (Pep4p) inhibitor, dependent on Pbs2p and Hog1p protein kinases for osmotic induction; intrinsically unstructured, N-terminal half becomes ordered in the active site of proteinase A upon contact
YLL058W::chr12_1	YLL058W	0.780714	1.30928	1.67762	1.25587	Putative protein of unknown function with similarity to Str2p, which is a cystathionine gamma-synthase important in sulfur metabolism; YLL058W is not an essential gene
YLR348C::chr12_5	DIC1	0.751811	1.55112	1.46723	1.25672	Mitochondrial dicarboxylate carrier, integral membrane protein, catalyzes a dicarboxylate-phosphate exchange across the inner mitochondrial membrane, transports cytoplasmic dicarboxylates into the mitochondrial matrix
YER007C-A::chr5_2	TMA20	1.49508	1.34803	0.928527	1.25721	Protein of unknown function that associates with ribosomes and has a putative RNA binding domain; interacts with Tma22p; null mutant exhibits translation defects; has homology to human oncogene MCT-1
YNR072W::chr00_6	HXT17	1.3648	1.00624	1.40671	1.25925	Hexose transporter, up-regulated in media containing raffinose and galactose at pH 7.7 versus pH 4.7, repressed by high levels of glucose
YIL160C::chr9_2	POT1	1.14015	1.40404	1.23435	1.25951	3-ketoacyl-CoA thiolase with broad chain length specificity, cleaves 3-ketoacyl-CoA into acyl-CoA and acetyl-CoA during beta-oxidation of fatty acids
YDR430C::chr4_7	CYM1	0.540214	1.85341	1.38803	1.26055	Lysine-specific metalloprotease of the mitochondrial intermembrane space, member of the pitrilysin family; degrades proteins and presequence peptides cleaved from imported proteins; required for normal mitochondrial morphology
YIL154C::chr9_2	IMP2'	1.59543	1.02369	1.16308	1.26073	Transcriptional activator involved in maintenance of ion homeostasis and protection against DNA damage caused by bleomycin and other oxidants, contains a C-terminal leucine-rich repeat
YGR041W::chr7_4	BUD9	0.99231	1.69756	1.10046	1.26344	Protein involved in bud-site selection; mutant has increased aneuploidy tolerance; diploid mutants display a unipolar budding pattern instead of the wild-type bipolar pattern, and bud at the distal pole
YOR011W::chr15_1	AUS1	1.57162	0.124304	2.09751	1.26448	Plasma membrane sterol transporter of the ATP-binding cassette family; required, along with Pdr11p, for uptake of exogenous sterols and their incorporation into the plasma membrane; activity is stimulated by phosphatidylserine; sterol uptake is required for anaerobic growth because sterol biosynthesis requires oxygen
YGR051C::chr7_4	YGR051C	0.84801	1.31849	1.62823	1.26491	Dubious open reading frame unlikely to encode a protein, based on available experimental and comparative sequence data; YGR051C is not an essential gene
YLR028C::chr12_1	ADE16	2.35407	2.09731	-0.654067	1.26577	Enzyme of 'de novo' purine biosynthesis containing both 5-aminoimidazole-4-carboxamide ribonucleotide transformylase and inosine monophosphate cyclohydrolase activities, isozyme of Ade17p; ade16 ade17 mutants require adenine and histidine
YKR104W::chr00_4	YKR104W	0.986873	2.00162	0.809668	1.26605	Putative transporter of the multidrug resistance-associated protein (MRP) subfamily; contains a stop codon in S288C; adjacent ORFs YKR103W and YKR104W are merged in different strain backgrounds
YHR030C::chr8_1	SLT2	0.867271	1.70963	1.2214	1.2661	Serine/threonine MAP kinase involved in regulating the maintenance of cell wall integrity, progression through the cell cycle, and nuclear mRNA retention in heat shock; regulated by the PKC1-mediated signaling pathway
YOR246C::chr15_3	YOR246C	-1.14804	2.35058	2.59635	1.2663	Protein with similarity to oxidoreductases, found in lipid particles; required for replication of Brome mosaic virus in S. cerevisiae, a model system for studying replication of positive-strand RNA viruses in their natural hosts
YNL142W::chr00_17b	MEP2	1.80389	1.15094	0.849109	1.26798	Ammonium permease involved in regulation of pseudohyphal growth; belongs to a ubiquitous family of cytoplasmic membrane proteins that transport only ammonium (NH4+); expression is under the nitrogen catabolite repression regulation
YGR050C::chr00_14	YGR050C	0.822626	1.39895	1.58254	1.26804	Dubious open reading frame unlikely to encode a protein, based on available experimental and comparative sequence data
YOR252W::chr15_3	TMA16	0.620619	1.66776	1.51618	1.26819	Protein of unknown function that associates with ribosomes
YOR255W::chr15_3	OSW1	0.80052	1.01623	1.98826	1.26834	Protein involved in sporulation; required for the construction of the outer spore wall layers; required for proper localization of Spo14p
YDR329C::chr4_6	PEX3	1.34721	1.20399	1.25473	1.26864	Peroxisomal membrane protein (PMP) required for proper localization and stability of PMPs; anchors peroxisome retention factor Inp1p at the peroxisomal membrane; interacts with Pex19p
YIL038C::chr9_1	NOT3	1.28018	1.09737	1.43001	1.26919	Subunit of the CCR4-NOT complex, which is a global transcriptional regulator with roles in transcription initiation and elongation and in mRNA degradation
YPL070W::chr16_3	MUK1	0.975888	1.57722	1.25661	1.26991	Cytoplasmic protein of unknown function containing a Vps9 domain; computational analysis of large-scale protein-protein interaction data suggests a possible role in transcriptional regulation
YOL137W::chr00_6	BSC6	0.613212	1.5307	1.66868	1.27086	Protein of unknown function containing 8 putative transmembrane seqments; ORF exhibits genomic organization compatible with a translational readthrough-dependent mode of expression
YGR292W::chr00_17a	MAL12	0.464922	1.70454	1.64329	1.27092	Maltase (alpha-D-glucosidase), inducible protein involved in maltose catabolism; encoded in the MAL1 complex locus; hydrolyzes the disaccharides maltose, turanose, maltotriose, and sucrose
YOR031W::chr15_1	CRS5	1.09526	1.19354	1.52423	1.27101	Copper-binding metallothionein, required for wild-type copper resistance
YOR264W::chr15_3	DSE3	1.13164	1.45799	1.22355	1.27106	Daughter cell-specific protein, may help establish daughter fate
YPR029C::chr16_4	APL4	1.85523	0.217868	1.74012	1.27107	Gamma-adaptin, large subunit of the clathrin-associated protein (AP-1) complex; binds clathrin; involved in vesicle mediated transport
YIL095W::chr9_1	PRK1	1.1254	1.18674	1.50723	1.27312	Protein serine/threonine kinase; regulates the organization and function of the actin cytoskeleton and reduces endocytic ability of cell through the phosphorylation of the Pan1p-Sla1p-End3p protein complex
YCR101C::chr00_2	YCR101C	2.41575	1.51837	-0.111588	1.27418	Putative protein of unknown function; localizes to the membrane fraction; YCR101C is not an essential gene
YDL128W::chr4_2	VCX1	0.581067	0.711419	2.53245	1.27498	Vacuolar membrane antiporter with Ca2+/H+ and K+/H+ exchange activity, involved in control of cytosolic Ca2+ and K+ concentrations; has similarity to sodium/calcium exchangers, including the bovine Na+/Ca2+,K+ antiporter
YBR100W::chr2_3/chr00_16a	YBR100W	1.65959	0.0970532	2.07018	1.27561
YDR438W::chr4_8	THI74	1.65733	1.03406	1.13701	1.27613	Mitochondrial transporter repressible by thiamine
YLR168C::chr12_3	AIM30	1.44858	1.08992	1.29773	1.27874	Mitochondrial intermembrane space protein involved in regulation of mitochondrial cardiolipin and phosphatidylethanolamine levels; null has defects in mitochondrial morphology; similar to Ups1p, Ups3p and to human PRELI
YER174C::chr00_5	GRX4	1.159	1.62663	1.05241	1.27935	Hydroperoxide and superoxide-radical responsive glutathione-dependent oxidoreductase; monothiol glutaredoxin subfamily member along with Grx3p and Grx5p; protects cells from oxidative damage; mutant has increased aneuploidy tolerance
YMR107W::chr00_9	SPG4	0.832407	1.29992	1.70879	1.28037	Protein required for survival at high temperature during stationary phase; not required for growth on nonfermentable carbon sources
YKL188C::chr11_2	PXA2	0.867982	1.38996	1.58417	1.2807	Subunit of a heterodimeric peroxisomal ATP-binding cassette transporter complex (Pxa1p-Pxa2p), required for import of long-chain fatty acids into peroxisomes; similarity to human adrenoleukodystrophy transporter and ALD-related proteins
[truncated: 2,619 more rows]
