# Supplementary material for: A Global Perspective of the Genetic Basis for Carbonyl Stress Resistance
Source: G3 (Bethesda). 2011 Aug 1;1(3):219–31. doi: 10.1534/g3.111.000505 (PMC3276133; doi:10.1534/g3.111.000505)
Supplement: Supporting Information [file supp_1.3.219_TableS4.xls]

## Sheet: SupplementaryTable4.txt
Table S4
This table lists the Gene Ontology enrichment for the deletion strains resistant to glyoxal as determined by GO TermFinder
GOID	TERM	CORRECTED_PVALUE	ANNOTATED_GENES
GO:0046907	intracellular transport	2.65082e-10	VPS21, VPS53, VPS5, PEP3, HMT1, VPS17, PEP12, VPS8, VPS27, VPS9, RPS0B, SNF7, SNF8, VPS1, NHX1, VPS20, GLE2, SNC1, PEP7, ERV46, RPS28B, CIN8, VPS24, VPS4, ECM1, VPS25, RAV1, DRS2, SEM1, ERV14, VPS64, VPS45, DID4, TUB3, VPS36, GOS1, SSA1, BSD2, SCS2, CUP5, ARF1, KRE11, VPS33, ATG20, VPS28, SKY1
GO:0007034	vacuolar transport	3.15564e-10	VPS21, VPS53, VPS64, PEP3, VPS45, DID4, PEP12, VPS36, VPS8, VPS27, VPS9, SNF7, SNF8, VPS1, BSD2, NHX1, VPS20, CUP5, PEP7, VPS33, ATG20, VPS28, VPS24, VPS4, VPS25
GO:0051641	cellular localization	1.28703e-09	VPS21, VPS53, VPS5, PEP3, HMT1, VPS17, PEP12, VPS8, VPS27, PTC1, VPS9, RPS0B, SNF7, SNF8, VPS1, NHX1, VPS20, BUL1, GLE2, SNC1, PEP7, ERV46, RPS28B, CIN8, VPS24, VPS4, ECM1, VPS25, RAV1, DRS2, CTF19, SEM1, ERV14, VPS64, VPS45, DID4, TUB3, VPS36, GOS1, SSA1, BSD2, GSF2, SCS2, CUP5, ARF1, KRE11, VPS33, ATG20, VPS28, SKY1
GO:0051649	establishment of localization in cell	6.72424e-09	VPS21, VPS53, VPS5, PEP3, HMT1, VPS17, PEP12, VPS8, VPS27, VPS9, RPS0B, SNF7, SNF8, VPS1, NHX1, VPS20, GLE2, SNC1, PEP7, ERV46, RPS28B, CIN8, VPS24, VPS4, ECM1, VPS25, RAV1, DRS2, SEM1, ERV14, VPS64, VPS45, DID4, TUB3, VPS36, GOS1, SSA1, BSD2, SCS2, CUP5, ARF1, KRE11, VPS33, ATG20, VPS28, SKY1
GO:0016197	endosome transport	2.28029e-07	SNF7, VPS53, NHX1, VPS20, VPS5, VPS33, PEP3, VPS17, ATG20, DID4, VPS24, VPS8, VPS4, VPS27, RAV1
GO:0033036	macromolecule localization	3.63284e-07	VPS21, VPS53, VPS5, PEP3, HMT1, VPS17, PEP12, VPS8, VPS27, VPS9, RPS0B, SNF7, SNF8, VPS1, NHX1, VPS20, GLE2, ERV46, RPS28B, VPS24, VPS4, VPS25, RAV1, DRS2, CTF19, SEM1, VPS64, VPS45, DID4, VPS36, GOS1, SSA1, BSD2, GSF2, SCS2, CUP5, ARF1, BUD14, VPS33, ATG20, VPS28, SKY1
GO:0016043	cellular component organization	6.21908e-07	SNF6, PEP3, PEP12, SWD1, SAC7, LRG1, RPS0B, VPS1, BUL1, LEM3, RSM23, GIM4, GLE2, CTF18, SIN3, GCN5, YNR036C, DRS2, PRS1, CCW12, ERV14, GOS1, SPT4, CHL1, SSA1, SCS2, CUP5, ARP8, MRPL31, KRE11, YKE2, ASF1, VPS21, PAC10, ARD1, CKA2, POR1, SNF2, SGF73, KRE1, VPS8, NGG1, PTC1, MRPL10, BFR1, VMA4, SNC1, PEP7, CIN8, CAP2, VPS4, ECM1, DCC1, RAV1, CTF19, SEM1, MEF1, IFM1, VPS45, TUB3, PKR1, RAD55, OST3, C…
GO:0044267	cellular protein metabolic process	1.3814e-06	RML2, GDH3, HMT1, SWD1, PMT1, SAC7, VPS9, RPS0B, SNF7, VPS20, BUL1, TSA1, RSM23, GIM4, GLE2, ERV46, SIN3, GCN5, VPS25, YNR036C, SAC1, CCW12, PSK1, VPS36, SLM3, YTA7, SSA1, MSS116, AIM10, SCS2, MRPL31, PFK1, YKE2, VPS28, FLC2, ASF1, VPS53, PAC10, ARD1, CKA2, CTK3, SGF73, NGG1, PTC1, MRPL10, BFR1, NPR1, SNF8, VIP1, PTK2, VMA4, ADE1, RPS28B, ASK10, VPS24, CAP2, VPS4, RPN10, SEM1, MEF1, IFM1, YPS7, D…
GO:0008104	protein localization	2.06647e-06	VPS21, VPS53, VPS5, PEP3, VPS17, PEP12, VPS8, VPS27, VPS9, SNF7, SNF8, VPS1, NHX1, VPS20, GLE2, ERV46, VPS24, VPS4, VPS25, RAV1, DRS2, CTF19, VPS64, VPS45, DID4, VPS36, GOS1, SSA1, BSD2, GSF2, CUP5, ARF1, SCS2, BUD14, VPS33, ATG20, VPS28, SKY1
GO:0015031	protein transport	1.11216e-05	VPS21, VPS53, VPS5, PEP3, VPS17, PEP12, VPS8, VPS27, VPS9, SNF7, SNF8, VPS1, VPS20, GLE2, ERV46, VPS24, VPS4, VPS25, RAV1, DRS2, VPS64, VPS45, DID4, GOS1, VPS36, BSD2, SSA1, ARF1, CUP5, SCS2, VPS33, ATG20, VPS28, SKY1
GO:0045184	establishment of protein localization	1.56812e-05	VPS21, VPS53, VPS5, PEP3, VPS17, PEP12, VPS8, VPS27, VPS9, SNF7, SNF8, VPS1, VPS20, GLE2, ERV46, VPS24, VPS4, VPS25, RAV1, DRS2, VPS64, VPS45, DID4, GOS1, VPS36, BSD2, SSA1, ARF1, CUP5, SCS2, VPS33, ATG20, VPS28, SKY1
GO:0019538	protein metabolic process	2.30614e-05	RML2, GDH3, HMT1, SWD1, PMT1, SAC7, VPS9, RPS0B, SNF7, VPS20, BUL1, TSA1, RSM23, GIM4, GLE2, ERV46, SIN3, GCN5, VPS25, RPN4, YNR036C, SAC1, CCW12, PSK1, VPS36, SLM3, YTA7, SSA1, MSS116, AIM10, SCS2, MRPL31, PFK1, YKE2, VPS28, FLC2, ASF1, VPS53, PAC10, ARD1, CKA2, CTK3, SGF73, ACB1, NGG1, PTC1, MRPL10, BFR1, NPR1, SNF8, VIP1, PTK2, VMA4, ADE1, RPS28B, ASK10, VPS24, CAP2, VPS4, RPN10, SEM1, MEF1, I…
GO:0006996	organelle organization	8.09697e-05	ASF1, SNF6, ARD1, POR1, SNF2, SGF73, PEP3, PEP12, SWD1, NGG1, VPS8, PTC1, SAC7, MRPL10, BFR1, VPS1, BUL1, RSM23, GLE2, VMA4, SNC1, CTF18, PEP7, SIN3, CIN8, GCN5, CAP2, DCC1, YNR036C, CTF19, MEF1, IFM1, VPS45, TUB3, GOS1, SPT4, CHL1, SSA1, DEF1, FUN30, SPT8, SCS2, CUP5, ARP8, MRPL31, BUD14, RTT101, VPS33, ATS1, VAM10, SPT3
GO:0043162	ubiquitin-dependent protein catabolic process via the multivesicular body sorting pathway	0.000120506	SNF7, SNF8, DID4, VPS28, VPS20, VPS24, VPS36, VPS25
GO:0016192	vesicle-mediated transport	0.000385475	VPS21, DRS2, VPS53, SEM1, VPS5, ERV14, PEP3, VPS17, VPS45, DID4, PEP12, GOS1, VPS8, VPS27, SNF7, NHX1, VPS20, CUP5, ARF1, SNC1, KRE11, PEP7, VPS33, ERV46, ATG20, VPS24, VPS4, RAV1
GO:0045053	protein retention in Golgi apparatus	0.000459759	VPS1, DID4, VPS36, VPS4, VPS27, VPS5
GO:0006623	protein targeting to vacuole	0.00067596	SNF8, VPS21, BSD2, VPS1, CUP5, VPS64, ATG20, VPS28, VPS36, VPS25, VPS27, VPS9
GO:0045324	late endosome to vacuole transport	0.000754908	SNF7, VPS20, VPS33, PEP3, DID4, VPS24, VPS8, VPS4, VPS27
GO:0034613	cellular protein localization	0.000842866	VPS21, DRS2, VPS5, VPS64, PEP3, DID4, PEP12, VPS36, GOS1, VPS27, VPS9, SSA1, VPS1, BSD2, SNF8, GSF2, SCS2, CUP5, GLE2, ATG20, VPS28, VPS4, SKY1, VPS25
GO:0034067	protein localization in Golgi apparatus	0.000977192	VPS1, DID4, VPS36, VPS4, VPS27, VPS5
GO:0034960	cellular biopolymer metabolic process	0.00129261	SNF6, RML2, GDH3, HMT1, RPA49, SWD1, PMT1, SAC7, SWI4, VPS9, RPS0B, SNF7, VPS20, BUL1, TSA1, RSM23, GIM4, GLE2, CTF18, ERV46, SIN3, GCN5, VPS25, RPN4, MBP1, YNR036C, SAC1, CCW12, PSK1, VPS36, SPT4, CHL1, SLM3, YTA7, SSA1, MSS116, AIM10, SCS2, ARP8, MRPL31, PFK1, YKE2, VPS28, FLC2, ASF1, MMS1, VPS53, PAC10, ARD1, CKA2, CTK3, SNF2, SGF73, NGG1, PTC1, MRPL10, BFR1, NPR1, SNF8, SNT309, LSM7, VIP1, PT…
GO:0045185	maintenance of protein location	0.00324359	VPS1, CTF19, NHX1, VPS5, DID4, VPS36, VPS4, VPS27
GO:0044260	cellular macromolecule metabolic process	0.00410408	SNF6, RML2, GDH3, HMT1, RPA49, SWD1, PMT1, SAC7, SWI4, VPS9, RPS0B, SNF7, VPS20, BUL1, TSA1, RSM23, GIM4, GLE2, CTF18, ERV46, SIN3, GCN5, VPS25, RPN4, MBP1, YNR036C, SAC1, CCW12, PSK1, VPS36, SPT4, CHL1, SLM3, YTA7, SSA1, MSS116, AIM10, SCS2, ARP8, MRPL31, PFK1, YKE2, VPS28, FLC2, ASF1, MMS1, VPS53, PAC10, ARD1, CKA2, CTK3, SNF2, SGF73, NGG1, PTC1, MRPL10, BFR1, NPR1, SNF8, SNT309, LSM7, VIP1, PT…
GO:0032507	maintenance of protein location in cell	0.00489824	VPS1, DID4, CTF19, VPS36, VPS4, VPS27, VPS5
GO:0043283	biopolymer metabolic process	0.00560692	SNF6, RML2, GDH3, HMT1, RPA49, SWD1, PMT1, SAC7, SWI4, VPS9, RPS0B, SNF7, VPS20, BUL1, TSA1, RSM23, GIM4, GLE2, CTF18, ERV46, SIN3, GCN5, ERG4, VPS25, RPN4, MBP1, YNR036C, SAC1, CCW12, PSK1, VPS36, SPT4, CHL1, SLM3, YTA7, SSA1, MSS116, AIM10, SCS2, CUP5, ARP8, MRPL31, PFK1, YKE2, VPS28, FLC2, ASF1, MMS1, VPS53, PAC10, ARD1, CKA2, CTK3, SNF2, SGF73, ACB1, NGG1, PTC1, MRPL10, BFR1, NPR1, SNF8, SNT3…
GO:0006904	vesicle docking during exocytosis	0.00761742	PEP7, PEP3, VPS33, VPS45
GO:0051235	maintenance of location	0.00801697	VPS1, CTF19, NHX1, VPS5, DID4, VPS36, VPS4, VPS27
GO:0051179	localization	0.0148069	VPS21, VPS53, POR1, VPS5, PEP3, HMT1, VPS17, PEP12, ACB1, VPS8, VPS27, PTC1, VPS9, RPS0B, SNF7, SNF8, VPS1, NHX1, VPS20, BUL1, LEM3, PTK2, GLE2, VMA4, SNC1, PEP7, ERV46, RPS28B, CIN8, VPS24, VPS4, ECM1, VPS25, RAV1, DRS2, CTF19, SEM1, ERV14, VPS64, VPS45, DID4, TUB3, VPS36, GOS1, SSA1, BSD2, GSF2, SCS2, CUP5, ARF1, BUD14, KRE11, VPS33, FPS1, ATG20, YOR291W, VPS28, SKY1, FLC2
GO:0010467	gene expression	0.0171926	ASF1, SNF6, RML2, CTK3, CKA2, SNF2, SGF73, RPA49, SWD1, NGG1, PTC1, SAC7, SWI4, MRPL10, RPS0B, SNF8, BFR1, SNT309, VIP1, LSM7, TSA1, RSM23, GLE2, VMA4, ELP4, ADE1, ERV46, SIN3, RPS28B, ASK10, GCN5, PGD1, VPS4, VPS25, RPN4, MBP1, YNR036C, SAC1, LRP1, CCW12, MEF1, IFM1, FYV7, TUB3, VPS36, SPT4, SLM3, SSA1, PIH1, MSS116, AIM10, DEF1, CKB2, SPT8, RPS16A, SCS2, ARP8, MRPL31, BUD14, PFK1, MTG1, ATS1, S…
GO:0033365	protein localization in organelle	0.0176597	SSA1, VPS1, SCS2, GLE2, VPS5, DID4, VPS36, VPS4, VPS27, SKY1
GO:0043170	macromolecule metabolic process	0.0181334	SNF6, RML2, GDH3, HMT1, RPA49, SWD1, PMT1, SAC7, SWI4, VPS9, RPS0B, SNF7, VPS20, BUL1, TSA1, RSM23, GIM4, GLE2, CTF18, ERV46, SIN3, GCN5, ERG4, VPS25, RPN4, MBP1, YNR036C, SAC1, CCW12, PSK1, VPS36, SPT4, CHL1, SLM3, YTA7, SSA1, MSS116, AIM10, SCS2, CUP5, ARP8, MRPL31, PFK1, YKE2, VPS28, FLC2, ASF1, MMS1, VPS53, PAC10, ARD1, CKA2, CTK3, SNF2, SGF73, ACB1, NGG1, PTC1, MRPL10, BFR1, NPR1, SNF8, SNT3…
GO:0006886	intracellular protein transport	0.0185055	VPS21, DRS2, VPS64, PEP3, PEP12, VPS36, GOS1, VPS27, VPS9, SSA1, VPS1, BSD2, SNF8, CUP5, SCS2, GLE2, ATG20, VPS28, VPS25, SKY1
GO:0006356	regulation of transcription from RNA polymerase I promoter	0.0221205	CKB2, CTK3, CKA2, SPT4
GO:0006944	membrane fusion	0.0313775	SNC1, VPS33, PEP3, PEP7, VPS45, PEP12, VPS8, VAM10, GOS1
GO:0043284	biopolymer biosynthetic process	0.0323337	ASF1, SNF6, RML2, CTK3, CKA2, SNF2, SGF73, RPA49, SWD1, NGG1, PMT1, SAC7, SWI4, MRPL10, RPS0B, SNF8, BFR1, VIP1, TSA1, RSM23, GLE2, VMA4, ELP4, CTF18, ADE1, ERV46, SIN3, RPS28B, ASK10, GCN5, PGD1, ERG4, VPS4, VPS25, RPN4, MBP1, DCC1, YNR036C, SAC1, CCW12, MEF1, IFM1, PSK1, TUB3, VPS36, SPT4, SLM3, SSA1, MSS116, AIM10, DEF1, CKB2, SPT8, RAD27, RPS16A, SCS2, CUP5, ARP8, MRPL31, BUD14, PFK1, MTG1, S…
GO:0065008	regulation of biological quality	0.0332497	GPR1, CTF19, CTK3, CKA2, VPS5, DID4, RPA49, ACB1, VPS36, SWD1, VPS27, PIH1, VPS1, NHX1, DEF1, CKB2, TSA1, PTK2, CUP5, VMA4, BUD14, CAP2, VPS4, SKY1, SPT3, RAV1
GO:0051651	maintenance of location in cell	0.0337187	VPS1, DID4, CTF19, VPS36, VPS4, VPS27, VPS5
GO:0000278	mitotic cell cycle	0.0364038	CTF19, CKA2, SIS2, TUB3, NGG1, CHL1, SWI4, BFR1, CKB2, SPT8, PTK2, CTF18, RTT101, GCN5, CIN8, RPN4, SPT3, DCC1
GO:0006605	protein targeting	0.0409297	SSA1, SNF8, VPS21, BSD2, VPS1, SCS2, CUP5, GLE2, VPS64, ATG20, VPS28, VPS36, VPS27, SKY1, VPS25, VPS9
GO:0065007	biological regulation	0.0426764	GPR1, SNF6, SIS2, RPA49, SWD1, RHO5, SAC7, LRG1, SWI4, VPS1, NBP2, TSA1, LEM3, GLE2, ERV46, SIN3, GCN5, VPS25, RPN4, MBP1, SAC1, ERV14, PSK1, VPS36, SPT4, YTA7, MSS116, SCS2, CUP5, ARP8, PFK1, ASF1, VPS21, MMS1, CKA2, CTK3, SNF2, VPS5, SGF73, ACB1, NGG1, PTC1, VPS27, BFR1, SNF8, NHX1, VIP1, PTK2, VMA4, ELP4, ADE1, PGD1, VPS4, CAP2, RAV1, CTF19, SEM1, DID4, TUB3, RAD55, PIH1, CKB2, DEF1, SPT8, ARF…
GO:0006412	translation	0.0450853	RML2, CTK3, CKA2, SGF73, SAC7, MRPL10, RPS0B, BFR1, VIP1, TSA1, RSM23, GLE2, VMA4, ADE1, ERV46, RPS28B, VPS4, SAC1, YNR036C, CCW12, MEF1, IFM1, TUB3, SLM3, MSS116, SSA1, AIM10, CKB2, DEF1, RPS16A, SCS2, BUD14, MRPL31, PFK1, MTG1
GO:0043933	macromolecular complex subunit organization	0.0460581	ASF1, DRS2, SEM1, PAC10, SNF2, VPS45, TUB3, PKR1, RAD55, OST3, RPS0B, GIM4, GLE2, BUD14, MTG1, YKE2, CIN8, CAP2, VPS4, SKY1, RAV1
